# Supplementary material for: Matrix sketching framework for linear mixed models in association studies
Source: Genome Res. 2024 Sep;34(9):1304–11. doi: 10.1101/gr.279230.124 (PMC11529869; doi:10.1101/gr.279230.124)
Supplement: Supplement 1 [file Supplemental_Code.zip]

Archive with 13 entries (9 files):
- mask-lmm-main/
- mask-lmm-main/LICENSE
- mask-lmm-main/README.md
- mask-lmm-main/images/
- mask-lmm-main/images/masklmm_overview.png
- mask-lmm-main/mask-lmm/
- mask-lmm-main/mask-lmm/MaSkLMM.py
- mask-lmm-main/sample-data/
- mask-lmm-main/sample-data/bn.bed
- mask-lmm-main/sample-data/bn.bim
- mask-lmm-main/sample-data/bn.cov_w_header
- mask-lmm-main/sample-data/bn.fam
- mask-lmm-main/sample-data/bn.phen_w_header
