# Supplementary material for: Matrix sketching framework for linear mixed models in association studies
Source: Genome Res. 2024 Sep;34(9):1304–11. doi: 10.1101/gr.279230.124 (PMC11529869; doi:10.1101/gr.279230.124)
Supplement: Supplement 1 [file Supplemental_Code.zip › mask-lmm-main/sample-data/bn.bim]

1	rs0001	0.000000	70000	T	A
1	rs0002	0.000000	70448	T	A
1	rs0003	0.000000	71324	G	C
1	rs0004	0.000000	71656	A	T
1	rs0005	0.000000	72034	A	T
1	rs0006	0.000000	72525	G	C
1	rs0007	0.000000	72845	T	A
1	rs0008	0.000000	73075	C	G
1	rs0009	0.000000	73437	G	C
1	rs00010	0.000000	73904	G	C
1	rs00011	0.000000	74807	G	C
1	rs00012	0.000000	75355	G	C
1	rs00013	0.000000	75564	T	A
1	rs00014	0.000000	76063	T	A
1	rs00015	0.000000	77053	G	C
1	rs00016	0.000000	77362	T	A
1	rs00017	0.000000	78077	T	A
1	rs00018	0.000000	78330	T	A
1	rs00019	0.000000	78812	G	C
1	rs00020	0.000000	79689	G	C
1	rs00021	0.000000	80134	T	A
1	rs00022	0.000000	81086	T	A
1	rs00023	0.000000	81501	G	C
1	rs00024	0.000000	81818	G	C
1	rs00025	0.000000	82632	A	T
1	rs00026	0.000000	83133	T	A
1	rs00027	0.000000	83521	G	C
1	rs00028	0.000000	84127	G	C
1	rs00029	0.000000	85085	G	C
1	rs00030	0.000000	85751	T	A
1	rs00031	0.000000	86358	T	A
1	rs00032	0.000000	87083	T	A
1	rs00033	0.000000	87389	G	C
1	rs00034	0.000000	88140	T	A
1	rs00035	0.000000	88465	G	C
1	rs00036	0.000000	89031	G	C
1	rs00037	0.000000	89283	G	C
1	rs00038	0.000000	90036	G	C
1	rs00039	0.000000	90802	T	A
1	rs00040	0.000000	91612	T	A
1	rs00041	0.000000	92592	T	A
1	rs00042	0.000000	92899	G	C
1	rs00043	0.000000	93435	G	C
1	rs00044	0.000000	93754	G	C
1	rs00045	0.000000	94291	T	A
1	rs00046	0.000000	94558	C	G
1	rs00047	0.000000	95329	T	A
1	rs00048	0.000000	95990	T	A
1	rs00049	0.000000	96445	A	T
1	rs00050	0.000000	96646	G	C
1	rs00051	0.000000	97323	T	A
1	rs00052	0.000000	97700	G	C
1	rs00053	0.000000	98391	T	A
1	rs00054	0.000000	99272	T	A
1	rs00055	0.000000	100102	T	A
1	rs00056	0.000000	100447	C	G
1	rs00057	0.000000	101110	G	C
1	rs00058	0.000000	101974	T	A
1	rs00059	0.000000	102301	G	C
1	rs00060	0.000000	103158	G	C
1	rs00061	0.000000	103443	C	G
1	rs00062	0.000000	104213	T	A
1	rs00063	0.000000	104460	T	A
1	rs00064	0.000000	105041	C	G
1	rs00065	0.000000	105487	G	C
1	rs00066	0.000000	105702	G	C
1	rs00067	0.000000	106184	G	C
1	rs00068	0.000000	107007	T	A
1	rs00069	0.000000	107458	T	A
1	rs00070	0.000000	107666	G	C
1	rs00071	0.000000	107882	T	A
1	rs00072	0.000000	108858	G	C
1	rs00073	0.000000	109692	G	C
1	rs00074	0.000000	110233	T	A
1	rs00075	0.000000	110812	T	A
1	rs00076	0.000000	111723	T	A
1	rs00077	0.000000	112133	G	C
1	rs00078	0.000000	113054	G	C
1	rs00079	0.000000	113465	T	A
1	rs00080	0.000000	114116	T	A
1	rs00081	0.000000	115087	T	A
1	rs00082	0.000000	116035	T	A
1	rs00083	0.000000	116307	G	C
1	rs00084	0.000000	117181	G	C
1	rs00085	0.000000	118156	G	C
1	rs00086	0.000000	118637	G	C
1	rs00087	0.000000	119322	T	A
1	rs00088	0.000000	120169	G	C
1	rs00089	0.000000	120465	T	A
1	rs00090	0.000000	121394	G	C
1	rs00091	0.000000	121966	G	C
1	rs00092	0.000000	122346	G	C
1	rs00093	0.000000	122808	G	C
1	rs00094	0.000000	123746	G	C
1	rs00095	0.000000	124119	T	A
1	rs00096	0.000000	124813	T	A
1	rs00097	0.000000	125598	G	C
1	rs00098	0.000000	126276	T	A
1	rs00099	0.000000	126559	A	T
1	rs000100	0.000000	127049	T	A
1	rs000101	0.000000	127641	T	A
1	rs000102	0.000000	127882	G	C
1	rs000103	0.000000	128525	T	A
1	rs000104	0.000000	129164	T	A
1	rs000105	0.000000	129956	T	A
1	rs000106	0.000000	130165	T	A
1	rs000107	0.000000	130498	G	C
1	rs000108	0.000000	130933	G	C
1	rs000109	0.000000	131639	G	C
1	rs000110	0.000000	131970	T	A
1	rs000111	0.000000	132611	T	A
1	rs000112	0.000000	132892	G	C
1	rs000113	0.000000	133186	T	A
1	rs000114	0.000000	133457	T	A
1	rs000115	0.000000	134028	T	A
1	rs000116	0.000000	134447	C	G
1	rs000117	0.000000	135053	T	A
1	rs000118	0.000000	135538	G	C
1	rs000119	0.000000	136047	G	C
1	rs000120	0.000000	136505	G	C
1	rs000121	0.000000	137063	T	A
1	rs000122	0.000000	137886	G	C
1	rs000123	0.000000	138419	G	C
1	rs000124	0.000000	139278	G	C
1	rs000125	0.000000	139916	G	C
1	rs000126	0.000000	140829	T	A
1	rs000127	0.000000	141646	G	C
1	rs000128	0.000000	142599	G	C
1	rs000129	0.000000	143050	T	A
1	rs000130	0.000000	143700	G	C
1	rs000131	0.000000	144058	T	A
1	rs000132	0.000000	144894	G	C
1	rs000133	0.000000	145651	G	C
1	rs000134	0.000000	146242	T	A
1	rs000135	0.000000	146560	G	C
1	rs000136	0.000000	147408	C	G
1	rs000137	0.000000	147880	G	C
1	rs000138	0.000000	148715	C	G
1	rs000139	0.000000	149113	G	C
1	rs000140	0.000000	150087	T	A
1	rs000141	0.000000	150293	G	C
1	rs000142	0.000000	150746	G	C
1	rs000143	0.000000	151464	G	C
1	rs000144	0.000000	152039	G	C
1	rs000145	0.000000	152589	G	C
1	rs000146	0.000000	153579	G	C
1	rs000147	0.000000	154436	T	A
1	rs000148	0.000000	155353	T	A
1	rs000149	0.000000	156097	T	A
1	rs000150	0.000000	156363	G	C
1	rs000151	0.000000	157328	T	A
1	rs000152	0.000000	158229	G	C
1	rs000153	0.000000	158639	T	A
1	rs000154	0.000000	159441	G	C
1	rs000155	0.000000	159891	T	A
1	rs000156	0.000000	160579	G	C
1	rs000157	0.000000	161467	T	A
1	rs000158	0.000000	162079	T	A
1	rs000159	0.000000	162700	T	A
1	rs000160	0.000000	163330	T	A
1	rs000161	0.000000	163739	G	C
1	rs000162	0.000000	164442	T	A
1	rs000163	0.000000	165302	G	C
1	rs000164	0.000000	165683	T	A
1	rs000165	0.000000	166488	G	C
1	rs000166	0.000000	166774	G	C
1	rs000167	0.000000	167267	A	T
1	rs000168	0.000000	168142	T	A
1	rs000169	0.000000	168532	T	A
1	rs000170	0.000000	169229	T	A
1	rs000171	0.000000	169832	G	C
1	rs000172	0.000000	170596	T	A
1	rs000173	0.000000	170806	G	C
1	rs000174	0.000000	171148	T	A
1	rs000175	0.000000	172091	G	C
1	rs000176	0.000000	173067	G	C
1	rs000177	0.000000	173698	T	A
1	rs000178	0.000000	174593	G	C
1	rs000179	0.000000	175471	T	A
1	rs000180	0.000000	176000	G	C
1	rs000181	0.000000	176496	T	A
1	rs000182	0.000000	177397	T	A
1	rs000183	0.000000	178244	T	A
1	rs000184	0.000000	178542	G	C
1	rs000185	0.000000	179491	T	A
1	rs000186	0.000000	180176	T	A
1	rs000187	0.000000	180893	T	A
1	rs000188	0.000000	181670	G	C
1	rs000189	0.000000	182575	G	C
1	rs000190	0.000000	182935	G	C
1	rs000191	0.000000	183596	G	C
1	rs000192	0.000000	184222	G	C
1	rs000193	0.000000	185020	G	C
1	rs000194	0.000000	185930	G	C
1	rs000195	0.000000	186212	G	C
1	rs000196	0.000000	186956	G	C
1	rs000197	0.000000	187716	T	A
1	rs000198	0.000000	188068	A	T
1	rs000199	0.000000	188532	G	C
1	rs000200	0.000000	189003	C	G
1	rs000201	0.000000	189327	G	C
1	rs000202	0.000000	189560	G	C
1	rs000203	0.000000	190046	T	A
1	rs000204	0.000000	190641	G	C
1	rs000205	0.000000	191253	T	A
1	rs000206	0.000000	191506	G	C
1	rs000207	0.000000	192030	T	A
1	rs000208	0.000000	192314	G	C
1	rs000209	0.000000	193174	G	C
1	rs000210	0.000000	193490	T	A
1	rs000211	0.000000	193879	G	C
1	rs000212	0.000000	194463	T	A
1	rs000213	0.000000	195400	T	A
1	rs000214	0.000000	196171	T	A
1	rs000215	0.000000	196653	T	A
1	rs000216	0.000000	197373	T	A
1	rs000217	0.000000	198327	T	A
1	rs000218	0.000000	199247	T	A
1	rs000219	0.000000	200026	A	T
1	rs000220	0.000000	200650	G	C
1	rs000221	0.000000	200994	T	A
1	rs000222	0.000000	201642	T	A
1	rs000223	0.000000	202589	G	C
1	rs000224	0.000000	203526	T	A
1	rs000225	0.000000	204048	G	C
1	rs000226	0.000000	204317	G	C
1	rs000227	0.000000	205006	T	A
1	rs000228	0.000000	205907	T	A
1	rs000229	0.000000	206158	G	C
1	rs000230	0.000000	206886	T	A
1	rs000231	0.000000	207146	G	C
1	rs000232	0.000000	207865	T	A
1	rs000233	0.000000	208277	T	A
1	rs000234	0.000000	208561	G	C
1	rs000235	0.000000	209317	G	C
1	rs000236	0.000000	209603	T	A
1	rs000237	0.000000	210255	G	C
1	rs000238	0.000000	210938	C	G
1	rs000239	0.000000	211907	T	A
1	rs000240	0.000000	212553	T	A
1	rs000241	0.000000	213441	G	C
1	rs000242	0.000000	213721	G	C
1	rs000243	0.000000	214327	G	C
1	rs000244	0.000000	214936	G	C
1	rs000245	0.000000	215776	T	A
1	rs000246	0.000000	216549	T	A
1	rs000247	0.000000	217485	G	C
1	rs000248	0.000000	217953	G	C
1	rs000249	0.000000	218753	T	A
1	rs000250	0.000000	219349	G	C
1	rs000251	0.000000	219916	T	A
1	rs000252	0.000000	220405	G	C
1	rs000253	0.000000	220608	T	A
1	rs000254	0.000000	221298	T	A
1	rs000255	0.000000	222204	G	C
1	rs000256	0.000000	222735	G	C
1	rs000257	0.000000	223034	G	C
1	rs000258	0.000000	223668	T	A
1	rs000259	0.000000	224495	G	C
1	rs000260	0.000000	225059	G	C
1	rs000261	0.000000	225423	T	A
1	rs000262	0.000000	226184	G	C
1	rs000263	0.000000	226603	G	C
1	rs000264	0.000000	227151	T	A
1	rs000265	0.000000	227736	G	C
1	rs000266	0.000000	228657	G	C
1	rs000267	0.000000	229152	T	A
1	rs000268	0.000000	229473	G	C
1	rs000269	0.000000	230277	G	C
1	rs000270	0.000000	230520	G	C
1	rs000271	0.000000	230890	T	A
1	rs000272	0.000000	231272	C	G
1	rs000273	0.000000	231871	T	A
1	rs000274	0.000000	232194	G	C
1	rs000275	0.000000	232778	T	A
1	rs000276	0.000000	233145	T	A
1	rs000277	0.000000	233517	G	C
1	rs000278	0.000000	233986	T	A
1	rs000279	0.000000	234823	T	A
1	rs000280	0.000000	235090	G	C
1	rs000281	0.000000	235292	T	A
1	rs000282	0.000000	235873	T	A
1	rs000283	0.000000	236729	T	A
1	rs000284	0.000000	237361	G	C
1	rs000285	0.000000	237907	G	C
1	rs000286	0.000000	238404	T	A
1	rs000287	0.000000	239195	G	C
1	rs000288	0.000000	240156	A	T
1	rs000289	0.000000	240436	G	C
1	rs000290	0.000000	240733	T	A
1	rs000291	0.000000	241570	T	A
1	rs000292	0.000000	242346	T	A
1	rs000293	0.000000	243065	G	C
1	rs000294	0.000000	243768	T	A
1	rs000295	0.000000	244560	T	A
1	rs000296	0.000000	245491	G	C
1	rs000297	0.000000	245822	G	C
1	rs000298	0.000000	246281	T	A
1	rs000299	0.000000	246878	T	A
1	rs000300	0.000000	247350	T	A
1	rs000301	0.000000	248211	T	A
1	rs000302	0.000000	249030	T	A
1	rs000303	0.000000	249902	T	A
1	rs000304	0.000000	250644	G	C
1	rs000305	0.000000	250897	T	A
1	rs000306	0.000000	251190	G	C
1	rs000307	0.000000	251699	T	A
1	rs000308	0.000000	251915	G	C
1	rs000309	0.000000	252714	T	A
1	rs000310	0.000000	253108	T	A
1	rs000311	0.000000	253495	T	A
1	rs000312	0.000000	254315	T	A
1	rs000313	0.000000	255242	G	C
1	rs000314	0.000000	255858	T	A
1	rs000315	0.000000	256230	T	A
1	rs000316	0.000000	256817	T	A
1	rs000317	0.000000	257255	G	C
1	rs000318	0.000000	257540	G	C
1	rs000319	0.000000	257867	T	A
1	rs000320	0.000000	258529	G	C
1	rs000321	0.000000	259460	T	A
1	rs000322	0.000000	260280	T	A
1	rs000323	0.000000	260864	T	A
1	rs000324	0.000000	261697	T	A
1	rs000325	0.000000	262384	T	A
1	rs000326	0.000000	263317	T	A
1	rs000327	0.000000	264267	T	A
1	rs000328	0.000000	264683	G	C
1	rs000329	0.000000	265318	C	G
1	rs000330	0.000000	266187	G	C
1	rs000331	0.000000	266462	T	A
1	rs000332	0.000000	267442	T	A
1	rs000333	0.000000	268255	G	C
1	rs000334	0.000000	269040	T	A
1	rs000335	0.000000	269297	G	C
1	rs000336	0.000000	270181	T	A
1	rs000337	0.000000	270942	T	A
1	rs000338	0.000000	271833	A	T
1	rs000339	0.000000	272816	T	A
1	rs000340	0.000000	273611	T	A
1	rs000341	0.000000	274347	T	A
1	rs000342	0.000000	274773	G	C
1	rs000343	0.000000	275587	G	C
1	rs000344	0.000000	276023	G	C
1	rs000345	0.000000	276273	T	A
1	rs000346	0.000000	277120	G	C
1	rs000347	0.000000	278061	G	C
1	rs000348	0.000000	278422	T	A
1	rs000349	0.000000	279038	T	A
1	rs000350	0.000000	279767	T	A
1	rs000351	0.000000	280603	G	C
1	rs000352	0.000000	281004	A	T
1	rs000353	0.000000	281612	T	A
1	rs000354	0.000000	282015	G	C
1	rs000355	0.000000	282987	T	A
1	rs000356	0.000000	283419	G	C
1	rs000357	0.000000	284418	G	C
1	rs000358	0.000000	284964	T	A
1	rs000359	0.000000	285807	T	A
1	rs000360	0.000000	286192	G	C
1	rs000361	0.000000	286607	T	A
1	rs000362	0.000000	286891	C	G
1	rs000363	0.000000	287369	T	A
1	rs000364	0.000000	288105	T	A
1	rs000365	0.000000	288525	G	C
1	rs000366	0.000000	289283	T	A
1	rs000367	0.000000	289951	G	C
1	rs000368	0.000000	290746	G	C
1	rs000369	0.000000	291447	G	C
1	rs000370	0.000000	292329	G	C
1	rs000371	0.000000	293161	T	A
1	rs000372	0.000000	293536	T	A
1	rs000373	0.000000	294347	G	C
1	rs000374	0.000000	295143	G	C
1	rs000375	0.000000	296087	T	A
1	rs000376	0.000000	296927	T	A
1	rs000377	0.000000	297627	G	C
1	rs000378	0.000000	298472	T	A
1	rs000379	0.000000	298865	T	A
1	rs000380	0.000000	299671	G	C
1	rs000381	0.000000	300603	T	A
1	rs000382	0.000000	301385	T	A
1	rs000383	0.000000	301858	G	C
1	rs000384	0.000000	302108	G	C
1	rs000385	0.000000	302501	G	C
1	rs000386	0.000000	302806	T	A
1	rs000387	0.000000	303272	G	C
1	rs000388	0.000000	303959	G	C
1	rs000389	0.000000	304269	T	A
1	rs000390	0.000000	305250	T	A
1	rs000391	0.000000	306048	G	C
1	rs000392	0.000000	306715	G	C
1	rs000393	0.000000	306999	T	A
1	rs000394	0.000000	307650	G	C
1	rs000395	0.000000	307922	G	C
1	rs000396	0.000000	308369	T	A
1	rs000397	0.000000	309007	T	A
1	rs000398	0.000000	309887	A	T
1	rs000399	0.000000	310549	C	G
1	rs000400	0.000000	310864	G	C
1	rs000401	0.000000	311582	G	C
1	rs000402	0.000000	312068	G	C
1	rs000403	0.000000	312691	A	T
1	rs000404	0.000000	313415	G	C
1	rs000405	0.000000	313783	G	C
1	rs000406	0.000000	314557	G	C
1	rs000407	0.000000	315508	T	A
1	rs000408	0.000000	315913	T	A
1	rs000409	0.000000	316819	T	A
1	rs000410	0.000000	317109	G	C
1	rs000411	0.000000	317899	T	A
1	rs000412	0.000000	318517	T	A
1	rs000413	0.000000	318920	G	C
1	rs000414	0.000000	319352	G	C
1	rs000415	0.000000	319845	G	C
1	rs000416	0.000000	320179	G	C
1	rs000417	0.000000	320611	G	C
1	rs000418	0.000000	321341	C	G
1	rs000419	0.000000	321923	G	C
1	rs000420	0.000000	322906	T	A
1	rs000421	0.000000	323258	T	A
1	rs000422	0.000000	324120	T	A
1	rs000423	0.000000	324847	T	A
1	rs000424	0.000000	325501	G	C
1	rs000425	0.000000	326052	A	T
1	rs000426	0.000000	326876	G	C
1	rs000427	0.000000	327321	G	C
1	rs000428	0.000000	328078	G	C
1	rs000429	0.000000	328985	T	A
1	rs000430	0.000000	329706	A	T
1	rs000431	0.000000	330371	G	C
1	rs000432	0.000000	330762	T	A
1	rs000433	0.000000	331573	G	C
1	rs000434	0.000000	332520	G	C
1	rs000435	0.000000	333242	T	A
1	rs000436	0.000000	333866	T	A
1	rs000437	0.000000	334750	G	C
1	rs000438	0.000000	335521	G	C
1	rs000439	0.000000	335861	T	A
1	rs000440	0.000000	336702	T	A
1	rs000441	0.000000	337611	G	C
1	rs000442	0.000000	337937	T	A
1	rs000443	0.000000	338644	G	C
1	rs000444	0.000000	339638	G	C
1	rs000445	0.000000	340202	G	C
1	rs000446	0.000000	340828	T	A
1	rs000447	0.000000	341750	G	C
1	rs000448	0.000000	342258	G	C
1	rs000449	0.000000	342849	G	C
1	rs000450	0.000000	343245	T	A
1	rs000451	0.000000	343986	G	C
1	rs000452	0.000000	344279	G	C
1	rs000453	0.000000	344877	G	C
1	rs000454	0.000000	345546	G	C
1	rs000455	0.000000	346243	T	A
1	rs000456	0.000000	346621	T	A
1	rs000457	0.000000	347604	T	A
1	rs000458	0.000000	348472	T	A
1	rs000459	0.000000	348856	G	C
1	rs000460	0.000000	349654	T	A
1	rs000461	0.000000	350341	T	A
1	rs000462	0.000000	350867	G	C
1	rs000463	0.000000	351167	G	C
1	rs000464	0.000000	351808	G	C
1	rs000465	0.000000	352430	G	C
1	rs000466	0.000000	353209	T	A
1	rs000467	0.000000	353692	G	C
1	rs000468	0.000000	354033	G	C
1	rs000469	0.000000	354506	G	C
1	rs000470	0.000000	355336	T	A
1	rs000471	0.000000	355820	T	A
1	rs000472	0.000000	356480	G	C
1	rs000473	0.000000	356803	T	A
1	rs000474	0.000000	357539	G	C
1	rs000475	0.000000	358194	C	G
1	rs000476	0.000000	358660	G	C
1	rs000477	0.000000	359309	G	C
1	rs000478	0.000000	359638	T	A
1	rs000479	0.000000	359929	G	C
1	rs000480	0.000000	360727	T	A
1	rs000481	0.000000	361618	T	A
1	rs000482	0.000000	362047	T	A
1	rs000483	0.000000	362934	G	C
1	rs000484	0.000000	363705	T	A
1	rs000485	0.000000	364390	C	G
1	rs000486	0.000000	365170	G	C
1	rs000487	0.000000	365848	G	C
1	rs000488	0.000000	366753	G	C
1	rs000489	0.000000	366978	T	A
1	rs000490	0.000000	367490	G	C
1	rs000491	0.000000	367809	G	C
1	rs000492	0.000000	368624	A	T
1	rs000493	0.000000	369090	T	A
1	rs000494	0.000000	369673	A	T
1	rs000495	0.000000	369996	T	A
1	rs000496	0.000000	370350	G	C
1	rs000497	0.000000	370862	T	A
1	rs000498	0.000000	371499	T	A
1	rs000499	0.000000	372025	T	A
1	rs000500	0.000000	372606	T	A
1	rs000501	0.000000	373340	G	C
1	rs000502	0.000000	373553	T	A
1	rs000503	0.000000	374374	G	C
1	rs000504	0.000000	375023	T	A
1	rs000505	0.000000	375844	T	A
1	rs000506	0.000000	376439	G	C
1	rs000507	0.000000	377368	A	T
1	rs000508	0.000000	378288	G	C
1	rs000509	0.000000	378629	T	A
1	rs000510	0.000000	379013	G	C
1	rs000511	0.000000	379759	G	C
1	rs000512	0.000000	379978	T	A
1	rs000513	0.000000	380384	T	A
1	rs000514	0.000000	380741	T	A
1	rs000515	0.000000	381310	T	A
1	rs000516	0.000000	382036	G	C
1	rs000517	0.000000	382816	G	C
1	rs000518	0.000000	383660	T	A
1	rs000519	0.000000	384574	G	C
1	rs000520	0.000000	385159	G	C
1	rs000521	0.000000	385412	T	A
1	rs000522	0.000000	386038	T	A
1	rs000523	0.000000	386855	G	C
1	rs000524	0.000000	387060	G	C
1	rs000525	0.000000	388000	T	A
1	rs000526	0.000000	388574	T	A
1	rs000527	0.000000	389118	T	A
1	rs000528	0.000000	389526	G	C
1	rs000529	0.000000	389821	G	C
1	rs000530	0.000000	390501	T	A
1	rs000531	0.000000	391418	G	C
1	rs000532	0.000000	392206	T	A
1	rs000533	0.000000	392883	G	C
1	rs000534	0.000000	393219	G	C
1	rs000535	0.000000	394152	G	C
1	rs000536	0.000000	395060	T	A
1	rs000537	0.000000	395697	A	T
1	rs000538	0.000000	396532	T	A
1	rs000539	0.000000	396829	G	C
1	rs000540	0.000000	397349	G	C
1	rs000541	0.000000	398057	T	A
1	rs000542	0.000000	398654	T	A
1	rs000543	0.000000	399532	T	A
1	rs000544	0.000000	400122	G	C
1	rs000545	0.000000	400875	G	C
1	rs000546	0.000000	401337	T	A
1	rs000547	0.000000	401959	G	C
1	rs000548	0.000000	402565	G	C
1	rs000549	0.000000	403132	T	A
1	rs000550	0.000000	403861	G	C
1	rs000551	0.000000	404588	G	C
1	rs000552	0.000000	405549	G	C
1	rs000553	0.000000	406152	G	C
1	rs000554	0.000000	406493	T	A
1	rs000555	0.000000	407480	T	A
1	rs000556	0.000000	408100	G	C
1	rs000557	0.000000	408625	T	A
1	rs000558	0.000000	408947	G	C
1	rs000559	0.000000	409870	T	A
1	rs000560	0.000000	410149	T	A
1	rs000561	0.000000	410940	G	C
1	rs000562	0.000000	411404	T	A
1	rs000563	0.000000	412238	C	G
1	rs000564	0.000000	412691	G	C
1	rs000565	0.000000	412985	A	T
1	rs000566	0.000000	413437	G	C
1	rs000567	0.000000	414384	T	A
1	rs000568	0.000000	415213	T	A
1	rs000569	0.000000	416101	G	C
1	rs000570	0.000000	416734	T	A
1	rs000571	0.000000	417216	T	A
1	rs000572	0.000000	417885	T	A
1	rs000573	0.000000	418223	G	C
1	rs000574	0.000000	419171	T	A
1	rs000575	0.000000	419803	T	A
1	rs000576	0.000000	420273	G	C
1	rs000577	0.000000	420642	T	A
1	rs000578	0.000000	421596	T	A
1	rs000579	0.000000	422289	T	A
1	rs000580	0.000000	422666	G	C
1	rs000581	0.000000	423595	G	C
1	rs000582	0.000000	424325	T	A
1	rs000583	0.000000	425134	G	C
1	rs000584	0.000000	425809	G	C
1	rs000585	0.000000	426277	T	A
1	rs000586	0.000000	427092	A	T
1	rs000587	0.000000	427406	G	C
1	rs000588	0.000000	427833	T	A
1	rs000589	0.000000	428301	G	C
1	rs000590	0.000000	428549	G	C
1	rs000591	0.000000	429417	T	A
1	rs000592	0.000000	430383	T	A
1	rs000593	0.000000	430653	T	A
1	rs000594	0.000000	431096	T	A
1	rs000595	0.000000	431423	T	A
1	rs000596	0.000000	431862	G	C
1	rs000597	0.000000	432765	G	C
1	rs000598	0.000000	433418	C	G
1	rs000599	0.000000	434204	T	A
1	rs000600	0.000000	434761	T	A
1	rs000601	0.000000	435295	T	A
1	rs000602	0.000000	435902	G	C
1	rs000603	0.000000	436561	G	C
1	rs000604	0.000000	437526	G	C
1	rs000605	0.000000	438078	T	A
1	rs000606	0.000000	438789	T	A
1	rs000607	0.000000	439551	T	A
1	rs000608	0.000000	440388	T	A
1	rs000609	0.000000	440740	T	A
1	rs000610	0.000000	441253	G	C
1	rs000611	0.000000	442233	G	C
1	rs000612	0.000000	443206	G	C
1	rs000613	0.000000	443824	T	A
1	rs000614	0.000000	444383	G	C
1	rs000615	0.000000	445349	G	C
1	rs000616	0.000000	446101	G	C
1	rs000617	0.000000	446460	G	C
1	rs000618	0.000000	446795	T	A
1	rs000619	0.000000	447451	T	A
1	rs000620	0.000000	447801	G	C
1	rs000621	0.000000	448636	A	T
1	rs000622	0.000000	449308	G	C
1	rs000623	0.000000	449907	G	C
1	rs000624	0.000000	450865	T	A
1	rs000625	0.000000	451645	G	C
1	rs000626	0.000000	452355	T	A
1	rs000627	0.000000	453104	G	C
1	rs000628	0.000000	453442	T	A
1	rs000629	0.000000	454306	G	C
1	rs000630	0.000000	454831	G	C
1	rs000631	0.000000	455071	T	A
1	rs000632	0.000000	455747	T	A
1	rs000633	0.000000	456642	G	C
1	rs000634	0.000000	457304	T	A
1	rs000635	0.000000	458294	T	A
1	rs000636	0.000000	459187	T	A
1	rs000637	0.000000	459762	G	C
1	rs000638	0.000000	460340	A	T
1	rs000639	0.000000	461139	G	C
1	rs000640	0.000000	461594	T	A
1	rs000641	0.000000	462373	C	G
1	rs000642	0.000000	462957	G	C
1	rs000643	0.000000	463501	G	C
1	rs000644	0.000000	464211	T	A
1	rs000645	0.000000	465084	G	C
1	rs000646	0.000000	465554	G	C
1	rs000647	0.000000	466081	T	A
1	rs000648	0.000000	466447	T	A
1	rs000649	0.000000	466776	G	C
1	rs000650	0.000000	467462	G	C
1	rs000651	0.000000	467709	T	A
1	rs000652	0.000000	468541	G	C
1	rs000653	0.000000	468845	T	A
1	rs000654	0.000000	469266	T	A
1	rs000655	0.000000	470164	T	A
1	rs000656	0.000000	470591	T	A
1	rs000657	0.000000	471214	G	C
1	rs000658	0.000000	471580	G	C
1	rs000659	0.000000	471939	G	C
1	rs000660	0.000000	472380	G	C
1	rs000661	0.000000	473253	G	C
1	rs000662	0.000000	473473	T	A
1	rs000663	0.000000	473687	T	A
1	rs000664	0.000000	473935	G	C
1	rs000665	0.000000	474681	G	C
1	rs000666	0.000000	475339	T	A
1	rs000667	0.000000	476227	T	A
1	rs000668	0.000000	476902	T	A
1	rs000669	0.000000	477524	G	C
1	rs000670	0.000000	478178	T	A
1	rs000671	0.000000	478845	T	A
1	rs000672	0.000000	479421	G	C
1	rs000673	0.000000	480147	T	A
1	rs000674	0.000000	480416	T	A
1	rs000675	0.000000	480840	G	C
1	rs000676	0.000000	481687	T	A
1	rs000677	0.000000	482263	C	G
1	rs000678	0.000000	482521	T	A
1	rs000679	0.000000	483139	G	C
1	rs000680	0.000000	483968	T	A
1	rs000681	0.000000	484711	T	A
1	rs000682	0.000000	485030	T	A
1	rs000683	0.000000	485244	G	C
1	rs000684	0.000000	485814	G	C
1	rs000685	0.000000	486374	G	C
1	rs000686	0.000000	487057	T	A
1	rs000687	0.000000	487769	G	C
1	rs000688	0.000000	488629	T	A
1	rs000689	0.000000	489181	T	A
1	rs000690	0.000000	489560	T	A
1	rs000691	0.000000	490379	G	C
1	rs000692	0.000000	491177	T	A
1	rs000693	0.000000	491434	G	C
1	rs000694	0.000000	491789	T	A
1	rs000695	0.000000	492746	G	C
1	rs000696	0.000000	493337	T	A
1	rs000697	0.000000	494170	G	C
1	rs000698	0.000000	495079	G	C
1	rs000699	0.000000	495827	A	T
2	rs000700	0.000000	496402	T	A
2	rs000701	0.000000	497370	T	A
2	rs000702	0.000000	497738	G	C
2	rs000703	0.000000	498068	G	C
2	rs000704	0.000000	498722	G	C
2	rs000705	0.000000	499399	T	A
2	rs000706	0.000000	499811	T	A
2	rs000707	0.000000	500315	G	C
2	rs000708	0.000000	501031	G	C
2	rs000709	0.000000	501720	G	C
2	rs000710	0.000000	502675	G	C
2	rs000711	0.000000	503361	T	A
2	rs000712	0.000000	503591	G	C
2	rs000713	0.000000	504167	T	A
2	rs000714	0.000000	504796	T	A
2	rs000715	0.000000	505345	G	C
2	rs000716	0.000000	506144	T	A
2	rs000717	0.000000	506368	T	A
2	rs000718	0.000000	506942	G	C
2	rs000719	0.000000	507761	G	C
2	rs000720	0.000000	508458	T	A
2	rs000721	0.000000	509204	G	C
2	rs000722	0.000000	509636	T	A
2	rs000723	0.000000	509907	G	C
2	rs000724	0.000000	510863	T	A
2	rs000725	0.000000	511825	T	A
2	rs000726	0.000000	512276	T	A
2	rs000727	0.000000	512974	T	A
2	rs000728	0.000000	513659	G	C
2	rs000729	0.000000	514408	G	C
2	rs000730	0.000000	514890	G	C
2	rs000731	0.000000	515274	G	C
2	rs000732	0.000000	516049	T	A
2	rs000733	0.000000	516809	G	C
2	rs000734	0.000000	517419	T	A
2	rs000735	0.000000	517799	T	A
2	rs000736	0.000000	518711	T	A
2	rs000737	0.000000	519179	G	C
2	rs000738	0.000000	519958	G	C
2	rs000739	0.000000	520746	T	A
2	rs000740	0.000000	521562	T	A
2	rs000741	0.000000	522318	C	G
2	rs000742	0.000000	522708	A	T
2	rs000743	0.000000	523438	G	C
2	rs000744	0.000000	524001	T	A
2	rs000745	0.000000	524597	G	C
2	rs000746	0.000000	525087	T	A
2	rs000747	0.000000	525856	C	G
2	rs000748	0.000000	526202	G	C
2	rs000749	0.000000	526682	T	A
2	rs000750	0.000000	527258	G	C
2	rs000751	0.000000	527476	G	C
2	rs000752	0.000000	527737	T	A
2	rs000753	0.000000	528399	T	A
2	rs000754	0.000000	529065	G	C
2	rs000755	0.000000	529928	G	C
2	rs000756	0.000000	530638	G	C
2	rs000757	0.000000	530925	G	C
2	rs000758	0.000000	531642	T	A
2	rs000759	0.000000	532561	G	C
2	rs000760	0.000000	533397	G	C
2	rs000761	0.000000	534193	T	A
2	rs000762	0.000000	534615	G	C
2	rs000763	0.000000	535245	G	C
2	rs000764	0.000000	535475	T	A
2	rs000765	0.000000	536455	G	C
2	rs000766	0.000000	536753	G	C
2	rs000767	0.000000	537431	G	C
2	rs000768	0.000000	537842	T	A
2	rs000769	0.000000	538071	G	C
2	rs000770	0.000000	539025	T	A
2	rs000771	0.000000	539405	T	A
2	rs000772	0.000000	540298	G	C
2	rs000773	0.000000	540857	T	A
2	rs000774	0.000000	541397	G	C
2	rs000775	0.000000	542313	A	T
2	rs000776	0.000000	542669	G	C
2	rs000777	0.000000	543187	T	A
2	rs000778	0.000000	543738	T	A
2	rs000779	0.000000	544377	G	C
2	rs000780	0.000000	544717	G	C
2	rs000781	0.000000	545122	G	C
2	rs000782	0.000000	545776	G	C
2	rs000783	0.000000	546209	T	A
2	rs000784	0.000000	546842	G	C
2	rs000785	0.000000	547603	G	C
2	rs000786	0.000000	548026	T	A
2	rs000787	0.000000	548237	T	A
2	rs000788	0.000000	548555	T	A
2	rs000789	0.000000	548815	G	C
2	rs000790	0.000000	549777	G	C
2	rs000791	0.000000	550484	T	A
2	rs000792	0.000000	551109	T	A
2	rs000793	0.000000	551563	T	A
2	rs000794	0.000000	552021	G	C
2	rs000795	0.000000	552557	T	A
2	rs000796	0.000000	552890	T	A
2	rs000797	0.000000	553229	G	C
2	rs000798	0.000000	553805	G	C
2	rs000799	0.000000	554557	T	A
2	rs000800	0.000000	555400	G	C
2	rs000801	0.000000	556340	G	C
2	rs000802	0.000000	557281	T	A
2	rs000803	0.000000	557623	T	A
2	rs000804	0.000000	558285	T	A
2	rs000805	0.000000	558930	G	C
2	rs000806	0.000000	559201	G	C
2	rs000807	0.000000	559737	G	C
2	rs000808	0.000000	560232	G	C
2	rs000809	0.000000	560598	T	A
2	rs000810	0.000000	561209	G	C
2	rs000811	0.000000	561755	T	A
2	rs000812	0.000000	562251	C	G
2	rs000813	0.000000	562547	T	A
2	rs000814	0.000000	563317	G	C
2	rs000815	0.000000	564224	G	C
2	rs000816	0.000000	565167	T	A
2	rs000817	0.000000	565476	T	A
2	rs000818	0.000000	565716	G	C
2	rs000819	0.000000	566023	T	A
2	rs000820	0.000000	566972	G	C
2	rs000821	0.000000	567751	T	A
2	rs000822	0.000000	568195	G	C
2	rs000823	0.000000	568963	T	A
2	rs000824	0.000000	569192	G	C
2	rs000825	0.000000	569487	T	A
2	rs000826	0.000000	570407	T	A
2	rs000827	0.000000	570673	G	C
2	rs000828	0.000000	571138	G	C
2	rs000829	0.000000	572003	T	A
2	rs000830	0.000000	572820	G	C
2	rs000831	0.000000	573055	G	C
2	rs000832	0.000000	573420	T	A
2	rs000833	0.000000	574202	T	A
2	rs000834	0.000000	575002	G	C
2	rs000835	0.000000	576002	A	T
2	rs000836	0.000000	576742	G	C
2	rs000837	0.000000	577735	G	C
2	rs000838	0.000000	578301	T	A
2	rs000839	0.000000	578878	G	C
2	rs000840	0.000000	579552	T	A
2	rs000841	0.000000	580096	G	C
2	rs000842	0.000000	580452	G	C
2	rs000843	0.000000	580980	C	G
2	rs000844	0.000000	581534	G	C
2	rs000845	0.000000	581879	T	A
2	rs000846	0.000000	582584	G	C
2	rs000847	0.000000	583554	G	C
2	rs000848	0.000000	584495	T	A
2	rs000849	0.000000	585339	T	A
2	rs000850	0.000000	585661	T	A
2	rs000851	0.000000	585969	T	A
2	rs000852	0.000000	586172	T	A
2	rs000853	0.000000	586895	G	C
2	rs000854	0.000000	587713	T	A
2	rs000855	0.000000	588442	G	C
2	rs000856	0.000000	588803	G	C
2	rs000857	0.000000	589131	T	A
2	rs000858	0.000000	590007	T	A
2	rs000859	0.000000	590309	G	C
2	rs000860	0.000000	591115	G	C
2	rs000861	0.000000	591987	G	C
2	rs000862	0.000000	592379	T	A
2	rs000863	0.000000	592643	C	G
2	rs000864	0.000000	593099	T	A
2	rs000865	0.000000	593688	T	A
2	rs000866	0.000000	594497	T	A
2	rs000867	0.000000	595297	T	A
2	rs000868	0.000000	596079	G	C
2	rs000869	0.000000	596851	G	C
2	rs000870	0.000000	597433	T	A
2	rs000871	0.000000	598403	G	C
2	rs000872	0.000000	598882	T	A
2	rs000873	0.000000	599774	G	C
2	rs000874	0.000000	599990	T	A
2	rs000875	0.000000	600860	G	C
2	rs000876	0.000000	601565	T	A
2	rs000877	0.000000	602297	T	A
2	rs000878	0.000000	602566	G	C
2	rs000879	0.000000	602968	G	C
2	rs000880	0.000000	603833	T	A
2	rs000881	0.000000	604196	G	C
2	rs000882	0.000000	604700	G	C
2	rs000883	0.000000	605360	C	G
2	rs000884	0.000000	605954	G	C
2	rs000885	0.000000	606331	T	A
2	rs000886	0.000000	607116	G	C
2	rs000887	0.000000	607489	G	C
2	rs000888	0.000000	608251	G	C
2	rs000889	0.000000	609018	T	A
2	rs000890	0.000000	609425	T	A
2	rs000891	0.000000	609875	G	C
2	rs000892	0.000000	610206	G	C
2	rs000893	0.000000	611137	T	A
2	rs000894	0.000000	611970	G	C
2	rs000895	0.000000	612180	G	C
2	rs000896	0.000000	613156	G	C
2	rs000897	0.000000	613980	G	C
2	rs000898	0.000000	614275	T	A
2	rs000899	0.000000	614650	G	C
2	rs000900	0.000000	615482	G	C
2	rs000901	0.000000	616408	T	A
2	rs000902	0.000000	617274	T	A
2	rs000903	0.000000	618092	G	C
2	rs000904	0.000000	618342	G	C
2	rs000905	0.000000	618856	G	C
2	rs000906	0.000000	619501	T	A
2	rs000907	0.000000	619750	T	A
2	rs000908	0.000000	619978	T	A
2	rs000909	0.000000	620365	G	C
2	rs000910	0.000000	621229	T	A
2	rs000911	0.000000	621910	G	C
2	rs000912	0.000000	622307	G	C
2	rs000913	0.000000	623142	T	A
2	rs000914	0.000000	623448	G	C
2	rs000915	0.000000	623884	G	C
2	rs000916	0.000000	624824	T	A
2	rs000917	0.000000	625193	G	C
2	rs000918	0.000000	625625	G	C
2	rs000919	0.000000	626515	T	A
2	rs000920	0.000000	627294	G	C
2	rs000921	0.000000	628157	C	G
2	rs000922	0.000000	628894	T	A
2	rs000923	0.000000	629602	G	C
2	rs000924	0.000000	630042	G	C
2	rs000925	0.000000	630429	T	A
2	rs000926	0.000000	630941	G	C
2	rs000927	0.000000	631679	T	A
2	rs000928	0.000000	632133	G	C
2	rs000929	0.000000	632781	G	C
2	rs000930	0.000000	633515	G	C
2	rs000931	0.000000	633930	G	C
2	rs000932	0.000000	634799	T	A
2	rs000933	0.000000	635235	G	C
2	rs000934	0.000000	635875	G	C
2	rs000935	0.000000	636557	G	C
2	rs000936	0.000000	637543	G	C
2	rs000937	0.000000	637753	G	C
2	rs000938	0.000000	638212	G	C
2	rs000939	0.000000	638508	G	C
2	rs000940	0.000000	638770	G	C
2	rs000941	0.000000	639365	G	C
2	rs000942	0.000000	639987	C	G
2	rs000943	0.000000	640512	T	A
2	rs000944	0.000000	641235	G	C
2	rs000945	0.000000	642200	G	C
2	rs000946	0.000000	642434	G	C
2	rs000947	0.000000	642834	G	C
2	rs000948	0.000000	643598	G	C
2	rs000949	0.000000	644053	G	C
2	rs000950	0.000000	644464	G	C
2	rs000951	0.000000	645200	T	A
2	rs000952	0.000000	645892	T	A
2	rs000953	0.000000	646413	T	A
2	rs000954	0.000000	646676	T	A
2	rs000955	0.000000	647349	T	A
2	rs000956	0.000000	647985	T	A
2	rs000957	0.000000	648604	G	C
2	rs000958	0.000000	649293	G	C
2	rs000959	0.000000	649753	T	A
2	rs000960	0.000000	650587	T	A
2	rs000961	0.000000	651098	T	A
2	rs000962	0.000000	652040	G	C
2	rs000963	0.000000	652964	G	C
2	rs000964	0.000000	653298	G	C
2	rs000965	0.000000	653854	G	C
2	rs000966	0.000000	654116	G	C
2	rs000967	0.000000	654322	G	C
2	rs000968	0.000000	654798	G	C
2	rs000969	0.000000	655660	T	A
2	rs000970	0.000000	655885	G	C
2	rs000971	0.000000	656252	A	T
2	rs000972	0.000000	656799	T	A
2	rs000973	0.000000	657520	A	T
2	rs000974	0.000000	658414	G	C
2	rs000975	0.000000	659203	A	T
2	rs000976	0.000000	660087	T	A
2	rs000977	0.000000	660654	T	A
2	rs000978	0.000000	661068	T	A
2	rs000979	0.000000	661492	T	A
2	rs000980	0.000000	661727	T	A
2	rs000981	0.000000	662675	G	C
2	rs000982	0.000000	663380	T	A
2	rs000983	0.000000	664232	T	A
2	rs000984	0.000000	665145	T	A
2	rs000985	0.000000	666065	G	C
2	rs000986	0.000000	666468	T	A
2	rs000987	0.000000	667034	T	A
2	rs000988	0.000000	667477	T	A
2	rs000989	0.000000	668157	G	C
2	rs000990	0.000000	669116	T	A
2	rs000991	0.000000	669545	T	A
2	rs000992	0.000000	670505	T	A
2	rs000993	0.000000	671257	G	C
2	rs000994	0.000000	671776	G	C
2	rs000995	0.000000	672507	C	G
2	rs000996	0.000000	673490	T	A
2	rs000997	0.000000	674103	C	G
2	rs000998	0.000000	674690	T	A
2	rs000999	0.000000	674946	T	A
2	rs0001000	0.000000	675421	G	C
2	rs0001001	0.000000	675735	T	A
2	rs0001002	0.000000	676255	G	C
2	rs0001003	0.000000	677102	G	C
2	rs0001004	0.000000	678093	T	A
2	rs0001005	0.000000	678575	G	C
2	rs0001006	0.000000	679289	T	A
2	rs0001007	0.000000	679541	G	C
2	rs0001008	0.000000	680323	C	G
2	rs0001009	0.000000	681113	C	G
2	rs0001010	0.000000	681832	T	A
2	rs0001011	0.000000	682602	G	C
2	rs0001012	0.000000	683073	T	A
2	rs0001013	0.000000	683362	A	T
2	rs0001014	0.000000	684290	G	C
2	rs0001015	0.000000	684588	T	A
2	rs0001016	0.000000	684805	T	A
2	rs0001017	0.000000	685110	T	A
2	rs0001018	0.000000	685604	T	A
2	rs0001019	0.000000	686534	G	C
2	rs0001020	0.000000	687095	G	C
2	rs0001021	0.000000	687979	G	C
2	rs0001022	0.000000	688670	G	C
2	rs0001023	0.000000	689462	T	A
2	rs0001024	0.000000	690065	G	C
2	rs0001025	0.000000	690765	G	C
2	rs0001026	0.000000	691323	T	A
2	rs0001027	0.000000	691950	T	A
2	rs0001028	0.000000	692891	T	A
2	rs0001029	0.000000	693176	G	C
2	rs0001030	0.000000	694141	G	C
2	rs0001031	0.000000	694878	T	A
2	rs0001032	0.000000	695526	T	A
2	rs0001033	0.000000	696042	T	A
2	rs0001034	0.000000	696249	T	A
2	rs0001035	0.000000	696462	T	A
2	rs0001036	0.000000	696992	G	C
2	rs0001037	0.000000	697314	G	C
2	rs0001038	0.000000	698021	T	A
2	rs0001039	0.000000	698477	T	A
2	rs0001040	0.000000	699056	G	C
2	rs0001041	0.000000	699828	G	C
2	rs0001042	0.000000	700639	T	A
2	rs0001043	0.000000	701424	T	A
2	rs0001044	0.000000	701910	G	C
2	rs0001045	0.000000	702909	T	A
2	rs0001046	0.000000	703619	G	C
2	rs0001047	0.000000	703980	T	A
2	rs0001048	0.000000	704341	G	C
2	rs0001049	0.000000	704951	G	C
2	rs0001050	0.000000	705535	G	C
2	rs0001051	0.000000	706092	T	A
2	rs0001052	0.000000	706682	G	C
2	rs0001053	0.000000	707030	G	C
2	rs0001054	0.000000	707731	G	C
2	rs0001055	0.000000	708602	T	A
2	rs0001056	0.000000	709236	G	C
2	rs0001057	0.000000	709931	T	A
2	rs0001058	0.000000	710418	C	G
2	rs0001059	0.000000	710651	T	A
2	rs0001060	0.000000	710977	G	C
2	rs0001061	0.000000	711831	T	A
2	rs0001062	0.000000	712090	G	C
2	rs0001063	0.000000	713046	T	A
2	rs0001064	0.000000	713268	C	G
2	rs0001065	0.000000	713607	G	C
2	rs0001066	0.000000	714244	G	C
2	rs0001067	0.000000	714936	G	C
2	rs0001068	0.000000	715255	T	A
2	rs0001069	0.000000	715623	T	A
2	rs0001070	0.000000	715971	T	A
2	rs0001071	0.000000	716772	T	A
2	rs0001072	0.000000	717039	G	C
2	rs0001073	0.000000	717944	G	C
2	rs0001074	0.000000	718280	T	A
2	rs0001075	0.000000	718552	T	A
2	rs0001076	0.000000	719213	A	T
2	rs0001077	0.000000	719951	T	A
2	rs0001078	0.000000	720381	G	C
2	rs0001079	0.000000	720589	T	A
2	rs0001080	0.000000	721107	T	A
2	rs0001081	0.000000	721853	T	A
2	rs0001082	0.000000	722622	G	C
2	rs0001083	0.000000	723359	T	A
2	rs0001084	0.000000	724011	T	A
2	rs0001085	0.000000	724504	G	C
2	rs0001086	0.000000	724723	G	C
2	rs0001087	0.000000	725317	T	A
2	rs0001088	0.000000	726165	T	A
2	rs0001089	0.000000	726671	T	A
2	rs0001090	0.000000	727400	G	C
2	rs0001091	0.000000	728263	T	A
2	rs0001092	0.000000	728495	G	C
2	rs0001093	0.000000	729250	G	C
2	rs0001094	0.000000	729856	T	A
2	rs0001095	0.000000	730537	T	A
2	rs0001096	0.000000	731314	T	A
2	rs0001097	0.000000	731776	G	C
2	rs0001098	0.000000	732362	G	C
2	rs0001099	0.000000	732985	G	C
2	rs0001100	0.000000	733215	G	C
2	rs0001101	0.000000	733513	T	A
2	rs0001102	0.000000	734415	T	A
2	rs0001103	0.000000	734695	C	G
2	rs0001104	0.000000	735690	T	A
2	rs0001105	0.000000	736197	T	A
2	rs0001106	0.000000	736549	G	C
2	rs0001107	0.000000	737088	G	C
2	rs0001108	0.000000	737369	T	A
2	rs0001109	0.000000	738052	G	C
2	rs0001110	0.000000	738581	G	C
2	rs0001111	0.000000	739007	G	C
2	rs0001112	0.000000	739598	G	C
2	rs0001113	0.000000	739931	G	C
2	rs0001114	0.000000	740824	G	C
2	rs0001115	0.000000	741336	G	C
2	rs0001116	0.000000	742318	T	A
2	rs0001117	0.000000	743250	G	C
2	rs0001118	0.000000	744002	T	A
2	rs0001119	0.000000	744660	G	C
2	rs0001120	0.000000	745089	G	C
2	rs0001121	0.000000	745847	G	C
2	rs0001122	0.000000	746690	T	A
2	rs0001123	0.000000	747149	G	C
2	rs0001124	0.000000	747451	T	A
2	rs0001125	0.000000	748336	G	C
2	rs0001126	0.000000	749077	T	A
2	rs0001127	0.000000	749991	T	A
2	rs0001128	0.000000	750949	T	A
2	rs0001129	0.000000	751224	T	A
2	rs0001130	0.000000	752107	T	A
2	rs0001131	0.000000	752799	C	G
2	rs0001132	0.000000	753247	T	A
2	rs0001133	0.000000	753913	T	A
2	rs0001134	0.000000	754503	G	C
2	rs0001135	0.000000	754768	G	C
2	rs0001136	0.000000	755641	G	C
2	rs0001137	0.000000	756436	G	C
2	rs0001138	0.000000	756782	T	A
2	rs0001139	0.000000	757299	T	A
2	rs0001140	0.000000	757527	T	A
2	rs0001141	0.000000	758367	G	C
2	rs0001142	0.000000	759051	T	A
2	rs0001143	0.000000	759660	T	A
2	rs0001144	0.000000	760038	T	A
2	rs0001145	0.000000	760314	T	A
2	rs0001146	0.000000	760675	G	C
2	rs0001147	0.000000	761175	A	T
2	rs0001148	0.000000	761712	G	C
2	rs0001149	0.000000	762626	T	A
2	rs0001150	0.000000	763088	T	A
2	rs0001151	0.000000	763289	T	A
2	rs0001152	0.000000	763897	T	A
2	rs0001153	0.000000	764608	G	C
2	rs0001154	0.000000	765220	T	A
2	rs0001155	0.000000	766138	T	A
2	rs0001156	0.000000	767012	T	A
2	rs0001157	0.000000	767983	T	A
2	rs0001158	0.000000	768951	T	A
2	rs0001159	0.000000	769885	G	C
2	rs0001160	0.000000	770826	T	A
2	rs0001161	0.000000	771029	G	C
2	rs0001162	0.000000	772008	T	A
2	rs0001163	0.000000	772278	T	A
2	rs0001164	0.000000	773207	G	C
2	rs0001165	0.000000	774056	G	C
2	rs0001166	0.000000	774591	G	C
2	rs0001167	0.000000	775217	G	C
2	rs0001168	0.000000	776081	T	A
2	rs0001169	0.000000	776663	T	A
2	rs0001170	0.000000	777047	T	A
2	rs0001171	0.000000	777895	A	T
2	rs0001172	0.000000	778350	G	C
2	rs0001173	0.000000	779148	G	C
2	rs0001174	0.000000	779946	T	A
2	rs0001175	0.000000	780209	T	A
2	rs0001176	0.000000	781052	T	A
2	rs0001177	0.000000	781712	T	A
2	rs0001178	0.000000	782312	T	A
2	rs0001179	0.000000	783033	T	A
2	rs0001180	0.000000	783751	T	A
2	rs0001181	0.000000	784703	T	A
2	rs0001182	0.000000	785246	G	C
2	rs0001183	0.000000	785514	G	C
2	rs0001184	0.000000	786241	A	T
2	rs0001185	0.000000	786966	T	A
2	rs0001186	0.000000	787364	T	A
2	rs0001187	0.000000	788000	G	C
2	rs0001188	0.000000	788283	T	A
2	rs0001189	0.000000	789054	T	A
2	rs0001190	0.000000	790047	G	C
2	rs0001191	0.000000	790488	G	C
2	rs0001192	0.000000	790772	T	A
2	rs0001193	0.000000	791462	G	C
2	rs0001194	0.000000	791862	T	A
2	rs0001195	0.000000	792508	G	C
2	rs0001196	0.000000	792935	G	C
2	rs0001197	0.000000	793703	T	A
2	rs0001198	0.000000	794556	T	A
2	rs0001199	0.000000	794950	C	G
2	rs0001200	0.000000	795615	T	A
2	rs0001201	0.000000	796517	G	C
2	rs0001202	0.000000	797441	G	C
2	rs0001203	0.000000	797881	T	A
2	rs0001204	0.000000	798789	G	C
2	rs0001205	0.000000	799051	T	A
2	rs0001206	0.000000	800043	T	A
2	rs0001207	0.000000	800752	G	C
2	rs0001208	0.000000	801081	G	C
2	rs0001209	0.000000	801653	G	C
2	rs0001210	0.000000	801874	T	A
2	rs0001211	0.000000	802613	G	C
2	rs0001212	0.000000	803216	T	A
2	rs0001213	0.000000	803716	T	A
2	rs0001214	0.000000	804635	T	A
2	rs0001215	0.000000	805371	G	C
2	rs0001216	0.000000	806161	G	C
2	rs0001217	0.000000	807025	G	C
2	rs0001218	0.000000	807625	G	C
2	rs0001219	0.000000	808455	T	A
2	rs0001220	0.000000	809222	G	C
2	rs0001221	0.000000	810109	T	A
2	rs0001222	0.000000	810422	T	A
2	rs0001223	0.000000	810628	G	C
2	rs0001224	0.000000	811024	A	T
2	rs0001225	0.000000	811853	T	A
2	rs0001226	0.000000	812843	G	C
2	rs0001227	0.000000	813524	G	C
2	rs0001228	0.000000	813903	G	C
2	rs0001229	0.000000	814354	G	C
2	rs0001230	0.000000	814609	G	C
2	rs0001231	0.000000	815272	G	C
2	rs0001232	0.000000	816017	T	A
2	rs0001233	0.000000	816680	C	G
2	rs0001234	0.000000	817066	T	A
2	rs0001235	0.000000	818011	T	A
2	rs0001236	0.000000	818212	G	C
2	rs0001237	0.000000	819161	T	A
2	rs0001238	0.000000	820132	G	C
2	rs0001239	0.000000	820462	G	C
2	rs0001240	0.000000	821415	G	C
2	rs0001241	0.000000	822065	G	C
2	rs0001242	0.000000	822404	G	C
2	rs0001243	0.000000	823269	T	A
2	rs0001244	0.000000	824132	G	C
2	rs0001245	0.000000	824601	C	G
2	rs0001246	0.000000	825486	T	A
2	rs0001247	0.000000	825722	T	A
2	rs0001248	0.000000	826386	G	C
2	rs0001249	0.000000	827150	T	A
2	rs0001250	0.000000	827519	G	C
2	rs0001251	0.000000	828036	G	C
2	rs0001252	0.000000	828837	T	A
2	rs0001253	0.000000	829701	G	C
2	rs0001254	0.000000	830076	A	T
2	rs0001255	0.000000	830927	T	A
2	rs0001256	0.000000	831600	T	A
2	rs0001257	0.000000	831817	T	A
2	rs0001258	0.000000	832323	T	A
2	rs0001259	0.000000	832889	A	T
2	rs0001260	0.000000	833091	T	A
2	rs0001261	0.000000	833425	G	C
2	rs0001262	0.000000	833727	G	C
2	rs0001263	0.000000	834242	G	C
2	rs0001264	0.000000	835015	G	C
2	rs0001265	0.000000	835389	T	A
2	rs0001266	0.000000	836029	T	A
2	rs0001267	0.000000	836449	C	G
2	rs0001268	0.000000	836801	G	C
2	rs0001269	0.000000	837028	G	C
2	rs0001270	0.000000	837272	T	A
2	rs0001271	0.000000	838035	G	C
2	rs0001272	0.000000	838868	T	A
2	rs0001273	0.000000	839122	G	C
2	rs0001274	0.000000	840097	T	A
2	rs0001275	0.000000	840333	G	C
2	rs0001276	0.000000	840751	G	C
2	rs0001277	0.000000	841312	G	C
2	rs0001278	0.000000	841547	T	A
2	rs0001279	0.000000	842468	T	A
2	rs0001280	0.000000	842736	T	A
2	rs0001281	0.000000	843611	G	C
2	rs0001282	0.000000	843865	G	C
2	rs0001283	0.000000	844103	G	C
2	rs0001284	0.000000	844578	G	C
2	rs0001285	0.000000	845194	G	C
2	rs0001286	0.000000	845517	T	A
2	rs0001287	0.000000	846134	T	A
2	rs0001288	0.000000	846806	G	C
2	rs0001289	0.000000	847057	T	A
2	rs0001290	0.000000	848026	G	C
2	rs0001291	0.000000	848372	T	A
2	rs0001292	0.000000	849340	T	A
2	rs0001293	0.000000	849953	G	C
2	rs0001294	0.000000	850566	G	C
2	rs0001295	0.000000	851262	G	C
2	rs0001296	0.000000	852022	G	C
2	rs0001297	0.000000	852802	G	C
2	rs0001298	0.000000	853528	T	A
2	rs0001299	0.000000	854066	G	C
2	rs0001300	0.000000	854326	G	C
2	rs0001301	0.000000	855104	G	C
2	rs0001302	0.000000	855948	T	A
2	rs0001303	0.000000	856795	G	C
2	rs0001304	0.000000	857627	A	T
2	rs0001305	0.000000	857851	G	C
2	rs0001306	0.000000	858383	T	A
2	rs0001307	0.000000	858626	T	A
2	rs0001308	0.000000	858984	G	C
2	rs0001309	0.000000	859216	G	C
2	rs0001310	0.000000	859756	C	G
2	rs0001311	0.000000	860515	T	A
2	rs0001312	0.000000	861084	A	T
2	rs0001313	0.000000	861981	G	C
2	rs0001314	0.000000	862900	G	C
2	rs0001315	0.000000	863505	T	A
2	rs0001316	0.000000	864163	T	A
2	rs0001317	0.000000	864542	T	A
2	rs0001318	0.000000	865235	T	A
2	rs0001319	0.000000	865922	C	G
2	rs0001320	0.000000	866883	T	A
2	rs0001321	0.000000	867612	G	C
2	rs0001322	0.000000	867896	T	A
2	rs0001323	0.000000	868272	T	A
2	rs0001324	0.000000	868476	G	C
2	rs0001325	0.000000	869459	T	A
2	rs0001326	0.000000	869799	T	A
2	rs0001327	0.000000	870486	T	A
2	rs0001328	0.000000	870717	T	A
2	rs0001329	0.000000	871648	T	A
2	rs0001330	0.000000	872063	G	C
2	rs0001331	0.000000	872889	G	C
2	rs0001332	0.000000	873288	C	G
2	rs0001333	0.000000	874100	C	G
2	rs0001334	0.000000	874873	G	C
2	rs0001335	0.000000	875777	G	C
2	rs0001336	0.000000	876634	G	C
2	rs0001337	0.000000	877198	G	C
2	rs0001338	0.000000	877977	G	C
2	rs0001339	0.000000	878611	G	C
2	rs0001340	0.000000	879283	G	C
2	rs0001341	0.000000	879591	A	T
2	rs0001342	0.000000	880042	G	C
2	rs0001343	0.000000	880476	G	C
2	rs0001344	0.000000	880989	G	C
2	rs0001345	0.000000	881604	T	A
2	rs0001346	0.000000	882065	G	C
2	rs0001347	0.000000	882458	T	A
2	rs0001348	0.000000	882969	T	A
2	rs0001349	0.000000	883553	G	C
2	rs0001350	0.000000	883926	T	A
2	rs0001351	0.000000	884304	T	A
2	rs0001352	0.000000	885089	G	C
2	rs0001353	0.000000	885394	T	A
2	rs0001354	0.000000	886347	T	A
2	rs0001355	0.000000	887106	G	C
2	rs0001356	0.000000	887350	G	C
2	rs0001357	0.000000	887928	T	A
2	rs0001358	0.000000	888306	A	T
2	rs0001359	0.000000	889131	A	T
2	rs0001360	0.000000	889502	T	A
2	rs0001361	0.000000	889733	G	C
2	rs0001362	0.000000	890435	G	C
2	rs0001363	0.000000	890770	G	C
2	rs0001364	0.000000	891657	G	C
2	rs0001365	0.000000	892068	G	C
2	rs0001366	0.000000	892902	G	C
2	rs0001367	0.000000	893146	T	A
2	rs0001368	0.000000	893662	T	A
2	rs0001369	0.000000	894396	G	C
2	rs0001370	0.000000	895185	G	C
2	rs0001371	0.000000	896069	T	A
2	rs0001372	0.000000	896720	G	C
2	rs0001373	0.000000	897463	G	C
2	rs0001374	0.000000	898426	G	C
2	rs0001375	0.000000	899059	G	C
2	rs0001376	0.000000	899668	G	C
2	rs0001377	0.000000	900327	G	C
2	rs0001378	0.000000	900983	G	C
2	rs0001379	0.000000	901795	A	T
2	rs0001380	0.000000	902277	T	A
3	rs0001381	0.000000	903097	G	C
3	rs0001382	0.000000	903602	G	C
3	rs0001383	0.000000	904191	T	A
3	rs0001384	0.000000	905036	A	T
3	rs0001385	0.000000	905518	T	A
3	rs0001386	0.000000	906385	T	A
3	rs0001387	0.000000	906666	G	C
3	rs0001388	0.000000	907075	G	C
3	rs0001389	0.000000	907313	G	C
3	rs0001390	0.000000	908034	A	T
3	rs0001391	0.000000	908674	T	A
3	rs0001392	0.000000	908903	T	A
3	rs0001393	0.000000	909290	G	C
3	rs0001394	0.000000	909668	G	C
3	rs0001395	0.000000	910180	G	C
3	rs0001396	0.000000	911131	G	C
3	rs0001397	0.000000	911624	T	A
3	rs0001398	0.000000	912519	C	G
3	rs0001399	0.000000	913017	A	T
3	rs0001400	0.000000	913664	G	C
3	rs0001401	0.000000	914083	T	A
3	rs0001402	0.000000	914300	T	A
3	rs0001403	0.000000	914949	T	A
3	rs0001404	0.000000	915832	T	A
3	rs0001405	0.000000	916757	G	C
3	rs0001406	0.000000	917580	G	C
3	rs0001407	0.000000	918374	G	C
3	rs0001408	0.000000	918801	G	C
3	rs0001409	0.000000	919036	G	C
3	rs0001410	0.000000	919596	G	C
3	rs0001411	0.000000	920307	G	C
3	rs0001412	0.000000	920608	G	C
3	rs0001413	0.000000	921176	T	A
3	rs0001414	0.000000	921516	A	T
3	rs0001415	0.000000	922217	G	C
3	rs0001416	0.000000	922574	A	T
3	rs0001417	0.000000	923167	T	A
3	rs0001418	0.000000	923796	G	C
3	rs0001419	0.000000	924561	T	A
3	rs0001420	0.000000	924823	G	C
3	rs0001421	0.000000	925068	T	A
3	rs0001422	0.000000	925760	T	A
3	rs0001423	0.000000	926328	T	A
3	rs0001424	0.000000	926837	T	A
3	rs0001425	0.000000	927138	G	C
3	rs0001426	0.000000	927522	G	C
3	rs0001427	0.000000	927820	G	C
3	rs0001428	0.000000	928024	T	A
3	rs0001429	0.000000	928261	T	A
3	rs0001430	0.000000	929111	T	A
3	rs0001431	0.000000	929488	T	A
3	rs0001432	0.000000	930376	G	C
3	rs0001433	0.000000	930673	G	C
3	rs0001434	0.000000	931313	G	C
3	rs0001435	0.000000	931962	T	A
3	rs0001436	0.000000	932827	T	A
3	rs0001437	0.000000	933540	T	A
3	rs0001438	0.000000	933968	T	A
3	rs0001439	0.000000	934260	A	T
3	rs0001440	0.000000	935210	T	A
3	rs0001441	0.000000	935979	A	T
3	rs0001442	0.000000	936264	T	A
3	rs0001443	0.000000	936718	G	C
3	rs0001444	0.000000	936997	T	A
3	rs0001445	0.000000	937492	T	A
3	rs0001446	0.000000	938130	T	A
3	rs0001447	0.000000	938497	T	A
3	rs0001448	0.000000	938703	T	A
3	rs0001449	0.000000	939599	G	C
3	rs0001450	0.000000	940464	T	A
3	rs0001451	0.000000	941346	T	A
3	rs0001452	0.000000	941966	G	C
3	rs0001453	0.000000	942216	G	C
3	rs0001454	0.000000	943030	T	A
3	rs0001455	0.000000	943271	T	A
3	rs0001456	0.000000	943622	G	C
3	rs0001457	0.000000	944506	T	A
3	rs0001458	0.000000	945398	C	G
3	rs0001459	0.000000	945686	G	C
3	rs0001460	0.000000	946111	T	A
3	rs0001461	0.000000	946374	T	A
3	rs0001462	0.000000	946592	T	A
3	rs0001463	0.000000	947064	T	A
3	rs0001464	0.000000	947298	G	C
3	rs0001465	0.000000	947837	G	C
3	rs0001466	0.000000	948436	G	C
3	rs0001467	0.000000	948733	T	A
3	rs0001468	0.000000	949128	G	C
3	rs0001469	0.000000	949627	T	A
3	rs0001470	0.000000	950300	T	A
3	rs0001471	0.000000	950691	T	A
3	rs0001472	0.000000	950920	G	C
3	rs0001473	0.000000	951386	G	C
3	rs0001474	0.000000	952153	T	A
3	rs0001475	0.000000	953014	G	C
3	rs0001476	0.000000	953642	G	C
3	rs0001477	0.000000	953896	G	C
3	rs0001478	0.000000	954791	T	A
3	rs0001479	0.000000	955650	G	C
3	rs0001480	0.000000	956511	T	A
3	rs0001481	0.000000	956785	G	C
3	rs0001482	0.000000	957435	G	C
3	rs0001483	0.000000	957685	G	C
3	rs0001484	0.000000	958670	T	A
3	rs0001485	0.000000	959020	G	C
3	rs0001486	0.000000	959422	G	C
3	rs0001487	0.000000	959951	T	A
3	rs0001488	0.000000	960633	T	A
3	rs0001489	0.000000	961423	C	G
3	rs0001490	0.000000	961681	T	A
3	rs0001491	0.000000	962529	A	T
3	rs0001492	0.000000	962873	C	G
3	rs0001493	0.000000	963847	T	A
3	rs0001494	0.000000	964690	C	G
3	rs0001495	0.000000	965051	G	C
3	rs0001496	0.000000	965672	T	A
3	rs0001497	0.000000	966365	G	C
3	rs0001498	0.000000	966869	G	C
3	rs0001499	0.000000	967582	T	A
3	rs0001500	0.000000	968240	T	A
3	rs0001501	0.000000	969047	G	C
3	rs0001502	0.000000	969582	T	A
3	rs0001503	0.000000	969841	T	A
3	rs0001504	0.000000	970538	T	A
3	rs0001505	0.000000	970852	G	C
3	rs0001506	0.000000	971657	G	C
3	rs0001507	0.000000	972642	G	C
3	rs0001508	0.000000	973223	G	C
3	rs0001509	0.000000	973522	G	C
3	rs0001510	0.000000	974287	T	A
3	rs0001511	0.000000	974940	G	C
3	rs0001512	0.000000	975542	G	C
3	rs0001513	0.000000	976290	G	C
3	rs0001514	0.000000	977275	T	A
3	rs0001515	0.000000	978211	G	C
3	rs0001516	0.000000	979210	T	A
3	rs0001517	0.000000	980061	G	C
3	rs0001518	0.000000	980522	T	A
3	rs0001519	0.000000	980820	T	A
3	rs0001520	0.000000	981815	A	T
3	rs0001521	0.000000	982317	G	C
3	rs0001522	0.000000	982629	T	A
3	rs0001523	0.000000	983233	G	C
3	rs0001524	0.000000	983515	T	A
3	rs0001525	0.000000	983842	T	A
3	rs0001526	0.000000	984077	T	A
3	rs0001527	0.000000	984765	T	A
3	rs0001528	0.000000	985148	T	A
3	rs0001529	0.000000	985535	G	C
3	rs0001530	0.000000	986435	T	A
3	rs0001531	0.000000	987056	G	C
3	rs0001532	0.000000	987843	T	A
3	rs0001533	0.000000	988755	G	C
3	rs0001534	0.000000	989413	G	C
3	rs0001535	0.000000	990128	T	A
3	rs0001536	0.000000	990359	T	A
3	rs0001537	0.000000	990866	T	A
3	rs0001538	0.000000	991317	G	C
3	rs0001539	0.000000	991553	G	C
3	rs0001540	0.000000	992349	T	A
3	rs0001541	0.000000	992583	G	C
3	rs0001542	0.000000	993532	T	A
3	rs0001543	0.000000	994514	G	C
3	rs0001544	0.000000	995329	C	G
3	rs0001545	0.000000	996046	G	C
3	rs0001546	0.000000	996798	G	C
3	rs0001547	0.000000	997206	G	C
3	rs0001548	0.000000	997469	T	A
3	rs0001549	0.000000	997841	T	A
3	rs0001550	0.000000	998279	T	A
3	rs0001551	0.000000	999216	T	A
3	rs0001552	0.000000	999613	G	C
3	rs0001553	0.000000	999868	T	A
3	rs0001554	0.000000	1000390	G	C
3	rs0001555	0.000000	1000801	G	C
3	rs0001556	0.000000	1001321	T	A
3	rs0001557	0.000000	1002292	G	C
3	rs0001558	0.000000	1002653	G	C
3	rs0001559	0.000000	1002920	G	C
3	rs0001560	0.000000	1003844	G	C
3	rs0001561	0.000000	1004673	T	A
3	rs0001562	0.000000	1005529	G	C
3	rs0001563	0.000000	1006409	T	A
3	rs0001564	0.000000	1006875	G	C
3	rs0001565	0.000000	1007662	A	T
3	rs0001566	0.000000	1008630	T	A
3	rs0001567	0.000000	1009459	T	A
3	rs0001568	0.000000	1010172	T	A
3	rs0001569	0.000000	1010804	G	C
3	rs0001570	0.000000	1011415	T	A
3	rs0001571	0.000000	1011896	G	C
3	rs0001572	0.000000	1012410	G	C
3	rs0001573	0.000000	1012687	G	C
3	rs0001574	0.000000	1013583	G	C
3	rs0001575	0.000000	1014505	G	C
3	rs0001576	0.000000	1014885	T	A
3	rs0001577	0.000000	1015413	G	C
3	rs0001578	0.000000	1016126	G	C
3	rs0001579	0.000000	1016748	T	A
3	rs0001580	0.000000	1017394	T	A
3	rs0001581	0.000000	1017705	T	A
3	rs0001582	0.000000	1018200	T	A
3	rs0001583	0.000000	1018599	G	C
3	rs0001584	0.000000	1019382	G	C
3	rs0001585	0.000000	1020250	G	C
3	rs0001586	0.000000	1021212	G	C
3	rs0001587	0.000000	1021657	T	A
3	rs0001588	0.000000	1022639	T	A
3	rs0001589	0.000000	1023460	G	C
3	rs0001590	0.000000	1024113	T	A
3	rs0001591	0.000000	1024968	G	C
3	rs0001592	0.000000	1025543	T	A
3	rs0001593	0.000000	1025894	A	T
3	rs0001594	0.000000	1026574	G	C
3	rs0001595	0.000000	1027410	G	C
3	rs0001596	0.000000	1027717	T	A
3	rs0001597	0.000000	1028641	G	C
3	rs0001598	0.000000	1029367	T	A
3	rs0001599	0.000000	1030124	T	A
3	rs0001600	0.000000	1031003	G	C
3	rs0001601	0.000000	1031463	G	C
3	rs0001602	0.000000	1032391	T	A
3	rs0001603	0.000000	1033117	G	C
3	rs0001604	0.000000	1033933	T	A
3	rs0001605	0.000000	1034747	G	C
3	rs0001606	0.000000	1035682	C	G
3	rs0001607	0.000000	1036150	T	A
3	rs0001608	0.000000	1037015	T	A
3	rs0001609	0.000000	1037693	G	C
3	rs0001610	0.000000	1038391	T	A
3	rs0001611	0.000000	1039083	G	C
3	rs0001612	0.000000	1039743	T	A
3	rs0001613	0.000000	1040223	G	C
3	rs0001614	0.000000	1040784	G	C
3	rs0001615	0.000000	1041736	G	C
3	rs0001616	0.000000	1042560	C	G
3	rs0001617	0.000000	1043306	G	C
3	rs0001618	0.000000	1043714	G	C
3	rs0001619	0.000000	1043974	G	C
3	rs0001620	0.000000	1044759	T	A
3	rs0001621	0.000000	1045360	T	A
3	rs0001622	0.000000	1045751	G	C
3	rs0001623	0.000000	1046484	C	G
3	rs0001624	0.000000	1047075	G	C
3	rs0001625	0.000000	1047385	G	C
3	rs0001626	0.000000	1048380	G	C
3	rs0001627	0.000000	1048783	T	A
3	rs0001628	0.000000	1049595	T	A
3	rs0001629	0.000000	1049973	T	A
3	rs0001630	0.000000	1050573	T	A
3	rs0001631	0.000000	1050891	G	C
3	rs0001632	0.000000	1051762	T	A
3	rs0001633	0.000000	1052704	C	G
3	rs0001634	0.000000	1053453	C	G
3	rs0001635	0.000000	1053876	G	C
3	rs0001636	0.000000	1054399	G	C
3	rs0001637	0.000000	1055098	T	A
3	rs0001638	0.000000	1055991	C	G
3	rs0001639	0.000000	1056684	A	T
3	rs0001640	0.000000	1057299	G	C
3	rs0001641	0.000000	1057702	G	C
3	rs0001642	0.000000	1058627	G	C
3	rs0001643	0.000000	1058988	G	C
3	rs0001644	0.000000	1059643	G	C
3	rs0001645	0.000000	1060494	G	C
3	rs0001646	0.000000	1060928	T	A
3	rs0001647	0.000000	1061522	T	A
3	rs0001648	0.000000	1061902	G	C
3	rs0001649	0.000000	1062175	T	A
3	rs0001650	0.000000	1062557	G	C
3	rs0001651	0.000000	1063372	T	A
3	rs0001652	0.000000	1063760	G	C
3	rs0001653	0.000000	1064327	A	T
3	rs0001654	0.000000	1064920	T	A
3	rs0001655	0.000000	1065230	T	A
3	rs0001656	0.000000	1065577	G	C
3	rs0001657	0.000000	1066224	T	A
3	rs0001658	0.000000	1066488	G	C
3	rs0001659	0.000000	1067221	G	C
3	rs0001660	0.000000	1067799	T	A
3	rs0001661	0.000000	1068006	G	C
3	rs0001662	0.000000	1068684	G	C
3	rs0001663	0.000000	1069316	T	A
3	rs0001664	0.000000	1069654	T	A
3	rs0001665	0.000000	1070054	G	C
3	rs0001666	0.000000	1070578	T	A
3	rs0001667	0.000000	1071205	T	A
3	rs0001668	0.000000	1072186	T	A
3	rs0001669	0.000000	1072531	G	C
3	rs0001670	0.000000	1073331	T	A
3	rs0001671	0.000000	1073941	T	A
3	rs0001672	0.000000	1074150	T	A
3	rs0001673	0.000000	1074689	T	A
3	rs0001674	0.000000	1075092	C	G
3	rs0001675	0.000000	1075337	T	A
3	rs0001676	0.000000	1076286	T	A
3	rs0001677	0.000000	1076900	G	C
3	rs0001678	0.000000	1077855	G	C
3	rs0001679	0.000000	1078522	G	C
3	rs0001680	0.000000	1079402	T	A
3	rs0001681	0.000000	1080337	G	C
3	rs0001682	0.000000	1081251	G	C
3	rs0001683	0.000000	1081719	T	A
3	rs0001684	0.000000	1082045	T	A
3	rs0001685	0.000000	1082446	T	A
3	rs0001686	0.000000	1083231	T	A
3	rs0001687	0.000000	1083765	G	C
3	rs0001688	0.000000	1084196	T	A
3	rs0001689	0.000000	1084671	G	C
3	rs0001690	0.000000	1085081	T	A
3	rs0001691	0.000000	1086019	T	A
3	rs0001692	0.000000	1086273	G	C
3	rs0001693	0.000000	1086568	T	A
3	rs0001694	0.000000	1087263	G	C
3	rs0001695	0.000000	1087542	T	A
3	rs0001696	0.000000	1088496	T	A
3	rs0001697	0.000000	1089416	T	A
3	rs0001698	0.000000	1089689	C	G
3	rs0001699	0.000000	1090245	T	A
3	rs0001700	0.000000	1090490	G	C
3	rs0001701	0.000000	1091224	T	A
3	rs0001702	0.000000	1091563	G	C
3	rs0001703	0.000000	1092459	T	A
3	rs0001704	0.000000	1092838	C	G
3	rs0001705	0.000000	1093724	G	C
3	rs0001706	0.000000	1094455	T	A
3	rs0001707	0.000000	1095094	G	C
3	rs0001708	0.000000	1095299	T	A
3	rs0001709	0.000000	1096185	T	A
3	rs0001710	0.000000	1096782	G	C
3	rs0001711	0.000000	1097528	G	C
3	rs0001712	0.000000	1098171	T	A
3	rs0001713	0.000000	1099111	T	A
3	rs0001714	0.000000	1100068	T	A
3	rs0001715	0.000000	1100572	G	C
3	rs0001716	0.000000	1100831	T	A
3	rs0001717	0.000000	1101249	G	C
3	rs0001718	0.000000	1102186	T	A
3	rs0001719	0.000000	1102525	T	A
3	rs0001720	0.000000	1102787	G	C
3	rs0001721	0.000000	1103269	G	C
3	rs0001722	0.000000	1103913	G	C
3	rs0001723	0.000000	1104705	G	C
3	rs0001724	0.000000	1105476	G	C
3	rs0001725	0.000000	1106207	G	C
3	rs0001726	0.000000	1106896	T	A
3	rs0001727	0.000000	1107811	G	C
3	rs0001728	0.000000	1108108	T	A
3	rs0001729	0.000000	1109100	G	C
3	rs0001730	0.000000	1109749	A	T
3	rs0001731	0.000000	1110312	T	A
3	rs0001732	0.000000	1110701	G	C
3	rs0001733	0.000000	1111243	G	C
3	rs0001734	0.000000	1111572	G	C
3	rs0001735	0.000000	1112249	T	A
3	rs0001736	0.000000	1113072	T	A
3	rs0001737	0.000000	1113461	T	A
3	rs0001738	0.000000	1114120	G	C
3	rs0001739	0.000000	1115066	G	C
3	rs0001740	0.000000	1115433	C	G
3	rs0001741	0.000000	1116325	G	C
3	rs0001742	0.000000	1117148	T	A
3	rs0001743	0.000000	1117759	T	A
3	rs0001744	0.000000	1118065	G	C
3	rs0001745	0.000000	1119018	G	C
3	rs0001746	0.000000	1119663	G	C
3	rs0001747	0.000000	1120277	T	A
3	rs0001748	0.000000	1121076	T	A
3	rs0001749	0.000000	1121405	T	A
3	rs0001750	0.000000	1122300	G	C
3	rs0001751	0.000000	1123114	T	A
3	rs0001752	0.000000	1123638	T	A
3	rs0001753	0.000000	1124215	G	C
3	rs0001754	0.000000	1124449	G	C
3	rs0001755	0.000000	1124707	T	A
3	rs0001756	0.000000	1125260	G	C
3	rs0001757	0.000000	1125569	G	C
3	rs0001758	0.000000	1125822	T	A
3	rs0001759	0.000000	1126285	G	C
3	rs0001760	0.000000	1126613	G	C
3	rs0001761	0.000000	1126948	T	A
3	rs0001762	0.000000	1127855	T	A
3	rs0001763	0.000000	1128368	G	C
3	rs0001764	0.000000	1128847	G	C
3	rs0001765	0.000000	1129474	C	G
3	rs0001766	0.000000	1130474	T	A
3	rs0001767	0.000000	1131033	G	C
3	rs0001768	0.000000	1131589	G	C
3	rs0001769	0.000000	1132076	A	T
3	rs0001770	0.000000	1132779	T	A
3	rs0001771	0.000000	1133715	C	G
3	rs0001772	0.000000	1134676	G	C
3	rs0001773	0.000000	1135222	T	A
3	rs0001774	0.000000	1135502	G	C
3	rs0001775	0.000000	1136469	T	A
3	rs0001776	0.000000	1137169	T	A
3	rs0001777	0.000000	1137823	A	T
3	rs0001778	0.000000	1138407	G	C
3	rs0001779	0.000000	1139297	G	C
3	rs0001780	0.000000	1140088	G	C
3	rs0001781	0.000000	1140983	T	A
3	rs0001782	0.000000	1141514	T	A
3	rs0001783	0.000000	1142434	G	C
3	rs0001784	0.000000	1142994	G	C
3	rs0001785	0.000000	1143499	T	A
3	rs0001786	0.000000	1144217	T	A
3	rs0001787	0.000000	1144546	G	C
3	rs0001788	0.000000	1145518	T	A
3	rs0001789	0.000000	1146469	T	A
3	rs0001790	0.000000	1146834	T	A
3	rs0001791	0.000000	1147065	T	A
3	rs0001792	0.000000	1147425	G	C
3	rs0001793	0.000000	1147897	T	A
3	rs0001794	0.000000	1148367	C	G
3	rs0001795	0.000000	1149253	G	C
3	rs0001796	0.000000	1150067	T	A
3	rs0001797	0.000000	1150929	C	G
3	rs0001798	0.000000	1151754	G	C
3	rs0001799	0.000000	1152173	G	C
3	rs0001800	0.000000	1152709	G	C
3	rs0001801	0.000000	1153671	G	C
3	rs0001802	0.000000	1153893	T	A
3	rs0001803	0.000000	1154161	G	C
3	rs0001804	0.000000	1155019	T	A
3	rs0001805	0.000000	1155520	T	A
3	rs0001806	0.000000	1156097	T	A
3	rs0001807	0.000000	1156495	T	A
3	rs0001808	0.000000	1157326	T	A
3	rs0001809	0.000000	1158162	T	A
3	rs0001810	0.000000	1158363	T	A
3	rs0001811	0.000000	1158859	G	C
3	rs0001812	0.000000	1159609	T	A
3	rs0001813	0.000000	1159925	G	C
3	rs0001814	0.000000	1160487	T	A
3	rs0001815	0.000000	1161336	T	A
3	rs0001816	0.000000	1162188	T	A
3	rs0001817	0.000000	1162935	T	A
3	rs0001818	0.000000	1163808	T	A
3	rs0001819	0.000000	1164637	G	C
3	rs0001820	0.000000	1165545	C	G
3	rs0001821	0.000000	1166144	G	C
3	rs0001822	0.000000	1166831	G	C
3	rs0001823	0.000000	1167583	G	C
3	rs0001824	0.000000	1167902	T	A
3	rs0001825	0.000000	1168343	G	C
3	rs0001826	0.000000	1168598	T	A
3	rs0001827	0.000000	1169556	T	A
3	rs0001828	0.000000	1169884	T	A
3	rs0001829	0.000000	1170119	T	A
3	rs0001830	0.000000	1170909	G	C
3	rs0001831	0.000000	1171349	G	C
3	rs0001832	0.000000	1171778	T	A
3	rs0001833	0.000000	1172636	T	A
3	rs0001834	0.000000	1172967	A	T
3	rs0001835	0.000000	1173184	G	C
3	rs0001836	0.000000	1173946	T	A
3	rs0001837	0.000000	1174573	G	C
3	rs0001838	0.000000	1175071	G	C
3	rs0001839	0.000000	1175922	G	C
3	rs0001840	0.000000	1176604	T	A
3	rs0001841	0.000000	1176898	T	A
3	rs0001842	0.000000	1177681	G	C
3	rs0001843	0.000000	1178626	G	C
3	rs0001844	0.000000	1179113	G	C
3	rs0001845	0.000000	1179831	G	C
3	rs0001846	0.000000	1180094	G	C
3	rs0001847	0.000000	1180644	G	C
3	rs0001848	0.000000	1181386	C	G
3	rs0001849	0.000000	1181759	G	C
3	rs0001850	0.000000	1182427	G	C
3	rs0001851	0.000000	1182839	T	A
3	rs0001852	0.000000	1183672	G	C
3	rs0001853	0.000000	1184437	T	A
3	rs0001854	0.000000	1185358	A	T
3	rs0001855	0.000000	1186225	G	C
3	rs0001856	0.000000	1186958	T	A
3	rs0001857	0.000000	1187715	G	C
3	rs0001858	0.000000	1188159	G	C
3	rs0001859	0.000000	1188570	G	C
3	rs0001860	0.000000	1189079	C	G
3	rs0001861	0.000000	1189561	G	C
3	rs0001862	0.000000	1189826	G	C
3	rs0001863	0.000000	1190465	T	A
3	rs0001864	0.000000	1191273	T	A
3	rs0001865	0.000000	1191927	T	A
3	rs0001866	0.000000	1192586	T	A
3	rs0001867	0.000000	1193510	T	A
3	rs0001868	0.000000	1193714	T	A
3	rs0001869	0.000000	1194364	G	C
3	rs0001870	0.000000	1195149	T	A
3	rs0001871	0.000000	1195764	G	C
3	rs0001872	0.000000	1196025	T	A
3	rs0001873	0.000000	1196944	T	A
3	rs0001874	0.000000	1197799	G	C
3	rs0001875	0.000000	1198037	T	A
3	rs0001876	0.000000	1198802	G	C
3	rs0001877	0.000000	1199186	T	A
3	rs0001878	0.000000	1199659	T	A
3	rs0001879	0.000000	1200030	T	A
3	rs0001880	0.000000	1200341	T	A
3	rs0001881	0.000000	1200883	G	C
3	rs0001882	0.000000	1201101	T	A
3	rs0001883	0.000000	1201833	T	A
3	rs0001884	0.000000	1202831	T	A
3	rs0001885	0.000000	1203626	T	A
3	rs0001886	0.000000	1204374	G	C
3	rs0001887	0.000000	1205349	T	A
3	rs0001888	0.000000	1206333	T	A
3	rs0001889	0.000000	1206924	T	A
3	rs0001890	0.000000	1207170	T	A
3	rs0001891	0.000000	1207411	G	C
3	rs0001892	0.000000	1208397	G	C
3	rs0001893	0.000000	1208726	T	A
3	rs0001894	0.000000	1209484	G	C
3	rs0001895	0.000000	1210030	G	C
3	rs0001896	0.000000	1210601	G	C
3	rs0001897	0.000000	1211209	T	A
3	rs0001898	0.000000	1211520	T	A
3	rs0001899	0.000000	1211953	G	C
3	rs0001900	0.000000	1212704	G	C
3	rs0001901	0.000000	1213411	G	C
3	rs0001902	0.000000	1213974	G	C
3	rs0001903	0.000000	1214909	G	C
3	rs0001904	0.000000	1215372	T	A
3	rs0001905	0.000000	1215772	G	C
3	rs0001906	0.000000	1216737	T	A
3	rs0001907	0.000000	1217448	T	A
3	rs0001908	0.000000	1217741	G	C
3	rs0001909	0.000000	1218154	G	C
3	rs0001910	0.000000	1218722	G	C
3	rs0001911	0.000000	1219449	T	A
3	rs0001912	0.000000	1219917	T	A
3	rs0001913	0.000000	1220630	T	A
3	rs0001914	0.000000	1221587	T	A
3	rs0001915	0.000000	1222117	T	A
3	rs0001916	0.000000	1222664	G	C
3	rs0001917	0.000000	1223595	T	A
3	rs0001918	0.000000	1224539	G	C
3	rs0001919	0.000000	1225238	T	A
3	rs0001920	0.000000	1225905	T	A
3	rs0001921	0.000000	1226711	T	A
3	rs0001922	0.000000	1227537	G	C
3	rs0001923	0.000000	1228248	G	C
3	rs0001924	0.000000	1228887	G	C
3	rs0001925	0.000000	1229153	T	A
3	rs0001926	0.000000	1229489	G	C
3	rs0001927	0.000000	1230022	C	G
3	rs0001928	0.000000	1230939	A	T
3	rs0001929	0.000000	1231182	G	C
3	rs0001930	0.000000	1231551	T	A
3	rs0001931	0.000000	1232259	T	A
3	rs0001932	0.000000	1232731	T	A
3	rs0001933	0.000000	1233082	G	C
3	rs0001934	0.000000	1233780	T	A
3	rs0001935	0.000000	1234539	T	A
3	rs0001936	0.000000	1235095	G	C
3	rs0001937	0.000000	1235393	T	A
3	rs0001938	0.000000	1235931	T	A
3	rs0001939	0.000000	1236771	G	C
3	rs0001940	0.000000	1237554	T	A
3	rs0001941	0.000000	1238179	T	A
3	rs0001942	0.000000	1239120	G	C
3	rs0001943	0.000000	1239803	T	A
3	rs0001944	0.000000	1240617	T	A
3	rs0001945	0.000000	1241177	G	C
3	rs0001946	0.000000	1242084	T	A
3	rs0001947	0.000000	1242842	G	C
3	rs0001948	0.000000	1243761	G	C
3	rs0001949	0.000000	1244703	G	C
3	rs0001950	0.000000	1245407	G	C
3	rs0001951	0.000000	1246313	G	C
3	rs0001952	0.000000	1246812	T	A
3	rs0001953	0.000000	1247621	T	A
3	rs0001954	0.000000	1248092	G	C
3	rs0001955	0.000000	1248963	T	A
3	rs0001956	0.000000	1249295	T	A
3	rs0001957	0.000000	1250104	A	T
3	rs0001958	0.000000	1250685	T	A
3	rs0001959	0.000000	1251169	T	A
3	rs0001960	0.000000	1251859	G	C
3	rs0001961	0.000000	1252151	T	A
3	rs0001962	0.000000	1252371	T	A
3	rs0001963	0.000000	1253130	G	C
3	rs0001964	0.000000	1253466	T	A
3	rs0001965	0.000000	1253969	T	A
3	rs0001966	0.000000	1254305	T	A
3	rs0001967	0.000000	1254997	C	G
3	rs0001968	0.000000	1255547	T	A
3	rs0001969	0.000000	1256405	G	C
3	rs0001970	0.000000	1256755	T	A
3	rs0001971	0.000000	1257376	T	A
3	rs0001972	0.000000	1257999	T	A
3	rs0001973	0.000000	1258960	C	G
3	rs0001974	0.000000	1259718	G	C
3	rs0001975	0.000000	1259990	G	C
3	rs0001976	0.000000	1260768	T	A
3	rs0001977	0.000000	1261629	C	G
3	rs0001978	0.000000	1262229	T	A
3	rs0001979	0.000000	1262979	G	C
3	rs0001980	0.000000	1263283	T	A
3	rs0001981	0.000000	1263584	G	C
3	rs0001982	0.000000	1264406	T	A
3	rs0001983	0.000000	1265329	G	C
3	rs0001984	0.000000	1265865	T	A
3	rs0001985	0.000000	1266566	G	C
3	rs0001986	0.000000	1267488	T	A
3	rs0001987	0.000000	1268198	T	A
3	rs0001988	0.000000	1268749	T	A
3	rs0001989	0.000000	1269387	G	C
3	rs0001990	0.000000	1270231	C	G
3	rs0001991	0.000000	1270556	G	C
3	rs0001992	0.000000	1270953	G	C
3	rs0001993	0.000000	1271390	G	C
3	rs0001994	0.000000	1272046	G	C
3	rs0001995	0.000000	1272836	A	T
3	rs0001996	0.000000	1273128	T	A
3	rs0001997	0.000000	1273925	T	A
3	rs0001998	0.000000	1274162	T	A
3	rs0001999	0.000000	1274411	G	C
3	rs0002000	0.000000	1274951	T	A
[truncated: 13,000 more rows]
