# Supplementary material for: Matrix sketching framework for linear mixed models in association studies
Source: Genome Res. 2024 Sep;34(9):1304–11. doi: 10.1101/gr.279230.124 (PMC11529869; doi:10.1101/gr.279230.124)
Supplement: Supplement 1 [file Supplemental_Code.zip › mask-lmm-main/sample-data/bn.cov_w_header]

FID IID PC1
bnid1 bnid1 0.0117764
bnid2 bnid2 0.01352
bnid3 bnid3 0.0131447
bnid4 bnid4 0.0134664
bnid5 bnid5 0.0134583
bnid6 bnid6 0.0138175
bnid7 bnid7 0.0133421
bnid8 bnid8 0.0137317
bnid9 bnid9 0.0138789
bnid10 bnid10 0.0135274
bnid11 bnid11 0.0128634
bnid12 bnid12 0.0128615
bnid13 bnid13 0.0128075
bnid14 bnid14 0.0121751
bnid15 bnid15 0.0130113
bnid16 bnid16 0.0143513
bnid17 bnid17 0.0143748
bnid18 bnid18 0.0137189
bnid19 bnid19 0.0132801
bnid20 bnid20 0.0128754
bnid21 bnid21 0.0132478
bnid22 bnid22 0.0137225
bnid23 bnid23 0.0134816
bnid24 bnid24 0.0127927
bnid25 bnid25 0.0133638
bnid26 bnid26 0.0148467
bnid27 bnid27 0.0130175
bnid28 bnid28 0.0135568
bnid29 bnid29 0.0138188
bnid30 bnid30 0.0130945
bnid31 bnid31 0.0130026
bnid32 bnid32 0.0138127
bnid33 bnid33 0.014392
bnid34 bnid34 0.0141294
bnid35 bnid35 0.0125332
bnid36 bnid36 0.0133436
bnid37 bnid37 0.013419
bnid38 bnid38 0.0135609
bnid39 bnid39 0.0123223
bnid40 bnid40 0.0131008
bnid41 bnid41 0.0132288
bnid42 bnid42 0.0139502
bnid43 bnid43 0.0120144
bnid44 bnid44 0.013783
bnid45 bnid45 0.0144294
bnid46 bnid46 0.0129255
bnid47 bnid47 0.0138978
bnid48 bnid48 0.0128101
bnid49 bnid49 0.0136921
bnid50 bnid50 0.012556
bnid51 bnid51 0.0132986
bnid52 bnid52 0.0134336
bnid53 bnid53 0.0141508
bnid54 bnid54 0.0131124
bnid55 bnid55 0.0129028
bnid56 bnid56 0.0131765
bnid57 bnid57 0.0139993
bnid58 bnid58 0.0129905
bnid59 bnid59 0.0132509
bnid60 bnid60 0.0124786
bnid61 bnid61 0.0128679
bnid62 bnid62 0.0143533
bnid63 bnid63 0.0117108
bnid64 bnid64 0.0134726
bnid65 bnid65 0.0124177
bnid66 bnid66 0.0133457
bnid67 bnid67 0.0134654
bnid68 bnid68 0.0140264
bnid69 bnid69 0.0131946
bnid70 bnid70 0.0124521
bnid71 bnid71 0.0130025
bnid72 bnid72 0.0142557
bnid73 bnid73 0.0130819
bnid74 bnid74 0.013623
bnid75 bnid75 0.0154039
bnid76 bnid76 0.013329
bnid77 bnid77 0.0134316
bnid78 bnid78 0.0129903
bnid79 bnid79 0.0136161
bnid80 bnid80 0.0138781
bnid81 bnid81 0.0133879
bnid82 bnid82 0.0138077
bnid83 bnid83 0.0135551
bnid84 bnid84 0.0138059
bnid85 bnid85 0.0129221
bnid86 bnid86 0.0137595
bnid87 bnid87 0.0144952
bnid88 bnid88 0.0127337
bnid89 bnid89 0.012341
bnid90 bnid90 0.0132462
bnid91 bnid91 0.0126053
bnid92 bnid92 0.0143299
bnid93 bnid93 0.0132113
bnid94 bnid94 0.0140096
bnid95 bnid95 0.0131564
bnid96 bnid96 0.0128153
bnid97 bnid97 0.013672
bnid98 bnid98 0.0132221
bnid99 bnid99 0.0124276
bnid100 bnid100 0.0129929
bnid101 bnid101 0.0138252
bnid102 bnid102 0.0128031
bnid103 bnid103 0.0136141
bnid104 bnid104 0.0136595
bnid105 bnid105 0.0128442
bnid106 bnid106 0.0139376
bnid107 bnid107 0.0132099
bnid108 bnid108 0.0123621
bnid109 bnid109 0.0136343
bnid110 bnid110 0.0145069
bnid111 bnid111 0.0137389
bnid112 bnid112 0.012576
bnid113 bnid113 0.0135372
bnid114 bnid114 0.0140619
bnid115 bnid115 0.0130445
bnid116 bnid116 0.0131307
bnid117 bnid117 0.0135876
bnid118 bnid118 0.0140019
bnid119 bnid119 0.0130795
bnid120 bnid120 0.0137403
bnid121 bnid121 0.0135305
bnid122 bnid122 0.0141374
bnid123 bnid123 0.0133533
bnid124 bnid124 0.0137557
bnid125 bnid125 0.013248
bnid126 bnid126 0.0138596
bnid127 bnid127 0.0131815
bnid128 bnid128 0.0144713
bnid129 bnid129 0.0132779
bnid130 bnid130 0.0134111
bnid131 bnid131 0.013851
bnid132 bnid132 0.0146437
bnid133 bnid133 0.0131105
bnid134 bnid134 0.0142442
bnid135 bnid135 0.013199
bnid136 bnid136 0.0134594
bnid137 bnid137 0.012257
bnid138 bnid138 0.0144156
bnid139 bnid139 0.0137281
bnid140 bnid140 0.015251
bnid141 bnid141 0.0141123
bnid142 bnid142 0.0144692
bnid143 bnid143 0.0151319
bnid144 bnid144 0.0138348
bnid145 bnid145 0.0139127
bnid146 bnid146 0.0131561
bnid147 bnid147 0.0130397
bnid148 bnid148 0.0129844
bnid149 bnid149 0.013315
bnid150 bnid150 0.0128392
bnid151 bnid151 0.0132404
bnid152 bnid152 0.0132143
bnid153 bnid153 0.0132581
bnid154 bnid154 0.0130963
bnid155 bnid155 0.0143429
bnid156 bnid156 0.0142032
bnid157 bnid157 0.013454
bnid158 bnid158 0.0124718
bnid159 bnid159 0.0140807
bnid160 bnid160 0.0140849
bnid161 bnid161 0.0132736
bnid162 bnid162 0.0135065
bnid163 bnid163 0.0136952
bnid164 bnid164 0.0128158
bnid165 bnid165 0.0143334
bnid166 bnid166 0.0148072
bnid167 bnid167 0.0136291
bnid168 bnid168 0.0141359
bnid169 bnid169 0.0136326
bnid170 bnid170 0.0137753
bnid171 bnid171 0.0126869
bnid172 bnid172 0.0124977
bnid173 bnid173 0.0135541
bnid174 bnid174 0.0131763
bnid175 bnid175 0.013829
bnid176 bnid176 0.0120398
bnid177 bnid177 0.0130628
bnid178 bnid178 0.0138176
bnid179 bnid179 0.0143221
bnid180 bnid180 0.0140438
bnid181 bnid181 0.0124894
bnid182 bnid182 0.0138187
bnid183 bnid183 0.0145001
bnid184 bnid184 0.0136802
bnid185 bnid185 0.0127145
bnid186 bnid186 0.0131163
bnid187 bnid187 0.0142607
bnid188 bnid188 0.0138235
bnid189 bnid189 0.0138407
bnid190 bnid190 0.0134829
bnid191 bnid191 0.0132743
bnid192 bnid192 0.0137505
bnid193 bnid193 0.0130728
bnid194 bnid194 0.0142509
bnid195 bnid195 0.0126349
bnid196 bnid196 0.0132025
bnid197 bnid197 0.0126309
bnid198 bnid198 0.0131185
bnid199 bnid199 0.0135319
bnid200 bnid200 0.0134688
bnid201 bnid201 0.0135514
bnid202 bnid202 0.0140016
bnid203 bnid203 0.0128548
bnid204 bnid204 0.0142649
bnid205 bnid205 0.0128017
bnid206 bnid206 0.0142073
bnid207 bnid207 0.0130799
bnid208 bnid208 0.0136198
bnid209 bnid209 0.0150078
bnid210 bnid210 0.0139324
bnid211 bnid211 0.0135227
bnid212 bnid212 0.0140549
bnid213 bnid213 0.0140031
bnid214 bnid214 0.013672
bnid215 bnid215 0.0140598
bnid216 bnid216 0.0130083
bnid217 bnid217 0.0137687
bnid218 bnid218 0.0135532
bnid219 bnid219 0.0138582
bnid220 bnid220 0.0141818
bnid221 bnid221 0.012087
bnid222 bnid222 0.0146598
bnid223 bnid223 0.0138067
bnid224 bnid224 0.0132929
bnid225 bnid225 0.0128279
bnid226 bnid226 0.0137784
bnid227 bnid227 0.0147932
bnid228 bnid228 0.0146867
bnid229 bnid229 0.0141522
bnid230 bnid230 0.0134421
bnid231 bnid231 0.0129283
bnid232 bnid232 0.0131586
bnid233 bnid233 0.014682
bnid234 bnid234 0.0137953
bnid235 bnid235 0.0141357
bnid236 bnid236 0.0135391
bnid237 bnid237 0.0137529
bnid238 bnid238 0.012901
bnid239 bnid239 0.0138893
bnid240 bnid240 0.0131891
bnid241 bnid241 0.0136663
bnid242 bnid242 0.0140983
bnid243 bnid243 0.0134106
bnid244 bnid244 0.0126724
bnid245 bnid245 0.0131686
bnid246 bnid246 0.0138595
bnid247 bnid247 0.0140021
bnid248 bnid248 0.0133982
bnid249 bnid249 0.0132881
bnid250 bnid250 0.0125958
bnid251 bnid251 0.0136644
bnid252 bnid252 0.0148178
bnid253 bnid253 0.0118431
bnid254 bnid254 0.0132088
bnid255 bnid255 0.0128553
bnid256 bnid256 0.0130958
bnid257 bnid257 0.0135071
bnid258 bnid258 0.0132688
bnid259 bnid259 0.0137893
bnid260 bnid260 0.0148356
bnid261 bnid261 0.0135932
bnid262 bnid262 0.0131647
bnid263 bnid263 0.0137991
bnid264 bnid264 0.0130343
bnid265 bnid265 0.0130902
bnid266 bnid266 0.0143241
bnid267 bnid267 0.0141773
bnid268 bnid268 0.0141659
bnid269 bnid269 0.0142581
bnid270 bnid270 0.0146821
bnid271 bnid271 0.0145551
bnid272 bnid272 0.0146132
bnid273 bnid273 0.0141072
bnid274 bnid274 0.0132408
bnid275 bnid275 0.0146784
bnid276 bnid276 0.0139615
bnid277 bnid277 0.0130945
bnid278 bnid278 0.0137161
bnid279 bnid279 0.0129863
bnid280 bnid280 0.014046
bnid281 bnid281 0.0143365
bnid282 bnid282 0.012579
bnid283 bnid283 0.0141124
bnid284 bnid284 0.0144889
bnid285 bnid285 0.0140655
bnid286 bnid286 0.0137663
bnid287 bnid287 0.0137203
bnid288 bnid288 0.0140645
bnid289 bnid289 0.0139228
bnid290 bnid290 0.0139001
bnid291 bnid291 0.0139665
bnid292 bnid292 0.0138349
bnid293 bnid293 0.0138424
bnid294 bnid294 0.0132925
bnid295 bnid295 0.0133836
bnid296 bnid296 0.0144297
bnid297 bnid297 0.0143869
bnid298 bnid298 0.0129595
bnid299 bnid299 0.0132438
bnid300 bnid300 0.014044
bnid301 bnid301 0.0135455
bnid302 bnid302 0.0139056
bnid303 bnid303 0.0135058
bnid304 bnid304 0.0136564
bnid305 bnid305 0.0128772
bnid306 bnid306 0.0139092
bnid307 bnid307 0.0143368
bnid308 bnid308 0.0144006
bnid309 bnid309 0.0144183
bnid310 bnid310 0.0130746
bnid311 bnid311 0.0139009
bnid312 bnid312 0.0144223
bnid313 bnid313 0.0139749
bnid314 bnid314 0.0144324
bnid315 bnid315 0.0132718
bnid316 bnid316 0.0135786
bnid317 bnid317 0.0144041
bnid318 bnid318 0.0139607
bnid319 bnid319 0.0141477
bnid320 bnid320 0.014696
bnid321 bnid321 0.0140388
bnid322 bnid322 0.013272
bnid323 bnid323 0.0141902
bnid324 bnid324 0.0136667
bnid325 bnid325 0.0133409
bnid326 bnid326 0.0147106
bnid327 bnid327 0.0143827
bnid328 bnid328 0.0137118
bnid329 bnid329 0.0140497
bnid330 bnid330 0.0126334
bnid331 bnid331 0.0133623
bnid332 bnid332 0.013984
bnid333 bnid333 0.0136771
bnid334 bnid334 0.0136661
bnid335 bnid335 0.0142008
bnid336 bnid336 0.0131816
bnid337 bnid337 0.0138941
bnid338 bnid338 0.0137569
bnid339 bnid339 0.0143723
bnid340 bnid340 0.0137542
bnid341 bnid341 0.0132941
bnid342 bnid342 0.013627
bnid343 bnid343 0.0123906
bnid344 bnid344 0.0139001
bnid345 bnid345 0.0133976
bnid346 bnid346 0.013446
bnid347 bnid347 0.0126648
bnid348 bnid348 0.0129565
bnid349 bnid349 0.0145651
bnid350 bnid350 0.0138099
bnid351 bnid351 0.0131773
bnid352 bnid352 0.0151851
bnid353 bnid353 0.0134667
bnid354 bnid354 0.0142202
bnid355 bnid355 0.0130214
bnid356 bnid356 0.0141921
bnid357 bnid357 0.0143714
bnid358 bnid358 0.0140387
bnid359 bnid359 0.0144214
bnid360 bnid360 0.0143418
bnid361 bnid361 0.0137469
bnid362 bnid362 0.013036
bnid363 bnid363 0.0139932
bnid364 bnid364 0.0140553
bnid365 bnid365 0.0130171
bnid366 bnid366 0.0136695
bnid367 bnid367 0.0139173
bnid368 bnid368 0.0128102
bnid369 bnid369 0.0133096
bnid370 bnid370 0.0147701
bnid371 bnid371 0.0136309
bnid372 bnid372 0.013504
bnid373 bnid373 0.0136268
bnid374 bnid374 0.0139863
bnid375 bnid375 0.0143889
bnid376 bnid376 0.0135102
bnid377 bnid377 0.0148293
bnid378 bnid378 0.0132788
bnid379 bnid379 0.0138331
bnid380 bnid380 0.0133802
bnid381 bnid381 0.0129027
bnid382 bnid382 0.0141294
bnid383 bnid383 0.0129018
bnid384 bnid384 0.0139293
bnid385 bnid385 0.0145133
bnid386 bnid386 0.0137229
bnid387 bnid387 0.0144633
bnid388 bnid388 0.0136683
bnid389 bnid389 0.0140389
bnid390 bnid390 0.0142715
bnid391 bnid391 0.0148
bnid392 bnid392 0.0134587
bnid393 bnid393 0.0127369
bnid394 bnid394 0.0135842
bnid395 bnid395 0.0136394
bnid396 bnid396 0.0129618
bnid397 bnid397 0.0130559
bnid398 bnid398 0.0140769
bnid399 bnid399 0.0144551
bnid400 bnid400 0.0149702
bnid401 bnid401 0.012999
bnid402 bnid402 0.0140014
bnid403 bnid403 0.0149316
bnid404 bnid404 0.0133074
bnid405 bnid405 0.0133056
bnid406 bnid406 0.012768
bnid407 bnid407 0.0148098
bnid408 bnid408 0.0144704
bnid409 bnid409 0.0141706
bnid410 bnid410 0.0144629
bnid411 bnid411 0.014689
bnid412 bnid412 0.0133297
bnid413 bnid413 0.0137117
bnid414 bnid414 0.0144499
bnid415 bnid415 0.0134196
bnid416 bnid416 0.0141313
bnid417 bnid417 0.0139564
bnid418 bnid418 0.0148397
bnid419 bnid419 0.0133186
bnid420 bnid420 0.0140526
bnid421 bnid421 0.0144148
bnid422 bnid422 0.0136803
bnid423 bnid423 0.0138137
bnid424 bnid424 0.0133789
bnid425 bnid425 0.014822
bnid426 bnid426 0.0127091
bnid427 bnid427 0.0134396
bnid428 bnid428 0.0145812
bnid429 bnid429 0.0135302
bnid430 bnid430 0.0147879
bnid431 bnid431 0.0143514
bnid432 bnid432 0.0142519
bnid433 bnid433 0.0137189
bnid434 bnid434 0.0128595
bnid435 bnid435 0.0140403
bnid436 bnid436 0.0150903
bnid437 bnid437 0.0136131
bnid438 bnid438 0.0135978
bnid439 bnid439 0.0135385
bnid440 bnid440 0.0148026
bnid441 bnid441 0.0130689
bnid442 bnid442 0.0143987
bnid443 bnid443 0.0129363
bnid444 bnid444 0.0124342
bnid445 bnid445 0.0139842
bnid446 bnid446 0.0147166
bnid447 bnid447 0.013598
bnid448 bnid448 0.0134041
bnid449 bnid449 0.0141203
bnid450 bnid450 0.0125329
bnid451 bnid451 0.0137402
bnid452 bnid452 0.0138791
bnid453 bnid453 0.0128942
bnid454 bnid454 0.0139806
bnid455 bnid455 0.0145369
bnid456 bnid456 0.0137112
bnid457 bnid457 0.0128066
bnid458 bnid458 0.0146368
bnid459 bnid459 0.0134838
bnid460 bnid460 0.0134578
bnid461 bnid461 0.0152947
bnid462 bnid462 0.0137264
bnid463 bnid463 0.0152321
bnid464 bnid464 0.0136164
bnid465 bnid465 0.013534
bnid466 bnid466 0.0148677
bnid467 bnid467 0.0137324
bnid468 bnid468 0.0137909
bnid469 bnid469 0.0133163
bnid470 bnid470 0.0126511
bnid471 bnid471 0.0135919
bnid472 bnid472 0.014244
bnid473 bnid473 0.0142315
bnid474 bnid474 0.0136864
bnid475 bnid475 0.0136787
bnid476 bnid476 0.0150997
bnid477 bnid477 0.0137186
bnid478 bnid478 0.0142987
bnid479 bnid479 0.0142259
bnid480 bnid480 0.0133704
bnid481 bnid481 0.014382
bnid482 bnid482 0.0130757
bnid483 bnid483 0.0143578
bnid484 bnid484 0.0129467
bnid485 bnid485 0.0137942
bnid486 bnid486 0.0143334
bnid487 bnid487 0.0136504
bnid488 bnid488 0.0140924
bnid489 bnid489 0.013477
bnid490 bnid490 0.0136604
bnid491 bnid491 0.0143156
bnid492 bnid492 0.0135402
bnid493 bnid493 0.0152502
bnid494 bnid494 0.0135336
bnid495 bnid495 0.0139262
bnid496 bnid496 0.0133165
bnid497 bnid497 0.0144011
bnid498 bnid498 0.0131558
bnid499 bnid499 0.0137174
bnid500 bnid500 0.0136386
bnid501 bnid501 0.0121441
bnid502 bnid502 0.014426
bnid503 bnid503 0.01309
bnid504 bnid504 0.0139857
bnid505 bnid505 0.013972
bnid506 bnid506 0.0141732
bnid507 bnid507 0.0128272
bnid508 bnid508 0.0136188
bnid509 bnid509 0.0143414
bnid510 bnid510 0.0149803
bnid511 bnid511 0.0140394
bnid512 bnid512 0.0146368
bnid513 bnid513 0.0131756
bnid514 bnid514 0.0136494
bnid515 bnid515 0.0138627
bnid516 bnid516 0.0142018
bnid517 bnid517 0.0137038
bnid518 bnid518 0.013973
bnid519 bnid519 0.0138945
bnid520 bnid520 0.0138003
bnid521 bnid521 0.0143597
bnid522 bnid522 0.0140541
bnid523 bnid523 0.0136687
bnid524 bnid524 0.0133665
bnid525 bnid525 0.0131865
bnid526 bnid526 0.0141433
bnid527 bnid527 0.0132584
bnid528 bnid528 0.0142922
bnid529 bnid529 0.0135646
bnid530 bnid530 0.013794
bnid531 bnid531 0.013247
bnid532 bnid532 0.013706
bnid533 bnid533 0.0144556
bnid534 bnid534 0.0142841
bnid535 bnid535 0.0143766
bnid536 bnid536 0.0142349
bnid537 bnid537 0.0148035
bnid538 bnid538 0.0134923
bnid539 bnid539 0.0141288
bnid540 bnid540 0.0140833
bnid541 bnid541 0.0138057
bnid542 bnid542 0.0141864
bnid543 bnid543 0.0143852
bnid544 bnid544 0.0145263
bnid545 bnid545 0.0131839
bnid546 bnid546 0.0143732
bnid547 bnid547 0.01346
bnid548 bnid548 0.0137299
bnid549 bnid549 0.0139858
bnid550 bnid550 0.0138733
bnid551 bnid551 0.0141909
bnid552 bnid552 0.014609
bnid553 bnid553 0.0149848
bnid554 bnid554 0.0140226
bnid555 bnid555 0.0133125
bnid556 bnid556 0.0141395
bnid557 bnid557 0.0150118
bnid558 bnid558 0.0132243
bnid559 bnid559 0.013729
bnid560 bnid560 0.0137198
bnid561 bnid561 0.0138277
bnid562 bnid562 0.0151393
bnid563 bnid563 0.013817
bnid564 bnid564 0.0142393
bnid565 bnid565 0.0136498
bnid566 bnid566 0.0136452
bnid567 bnid567 0.0137353
bnid568 bnid568 0.0128923
bnid569 bnid569 0.013545
bnid570 bnid570 0.0142578
bnid571 bnid571 0.014057
bnid572 bnid572 0.0144865
bnid573 bnid573 0.0132625
bnid574 bnid574 0.0140016
bnid575 bnid575 0.014107
bnid576 bnid576 0.0140437
bnid577 bnid577 0.0135419
bnid578 bnid578 0.0155375
bnid579 bnid579 0.0151461
bnid580 bnid580 0.0132463
bnid581 bnid581 0.0143904
bnid582 bnid582 0.0136424
bnid583 bnid583 0.0134595
bnid584 bnid584 0.0149212
bnid585 bnid585 0.0147449
bnid586 bnid586 0.0144345
bnid587 bnid587 0.0136439
bnid588 bnid588 0.0126704
bnid589 bnid589 0.0134728
bnid590 bnid590 0.0133269
bnid591 bnid591 0.0133151
bnid592 bnid592 0.0133885
bnid593 bnid593 0.0123973
bnid594 bnid594 0.0150738
bnid595 bnid595 0.0144209
bnid596 bnid596 0.0133274
bnid597 bnid597 0.0132597
bnid598 bnid598 0.0139182
bnid599 bnid599 0.0149422
bnid600 bnid600 0.0144684
bnid601 bnid601 0.0127666
bnid602 bnid602 0.014133
bnid603 bnid603 0.0144723
bnid604 bnid604 0.0143646
bnid605 bnid605 0.0143823
bnid606 bnid606 0.0140234
bnid607 bnid607 0.0137705
bnid608 bnid608 0.0128037
bnid609 bnid609 0.0146196
bnid610 bnid610 0.0152049
bnid611 bnid611 0.014463
bnid612 bnid612 0.0142617
bnid613 bnid613 0.0139441
bnid614 bnid614 0.0142519
bnid615 bnid615 0.0149597
bnid616 bnid616 0.0149634
bnid617 bnid617 0.0144017
bnid618 bnid618 0.0138782
bnid619 bnid619 0.014294
bnid620 bnid620 0.01518
bnid621 bnid621 0.0155357
bnid622 bnid622 0.0140429
bnid623 bnid623 0.0148777
bnid624 bnid624 0.0138445
bnid625 bnid625 0.0136954
bnid626 bnid626 0.0145565
bnid627 bnid627 0.0145164
bnid628 bnid628 0.0137683
bnid629 bnid629 0.0132405
bnid630 bnid630 0.0144393
bnid631 bnid631 0.0147863
bnid632 bnid632 0.0135853
bnid633 bnid633 0.0143338
bnid634 bnid634 0.0133994
bnid635 bnid635 0.0149749
bnid636 bnid636 0.0145892
bnid637 bnid637 0.0141497
bnid638 bnid638 0.0136801
bnid639 bnid639 0.0145747
bnid640 bnid640 0.0135386
bnid641 bnid641 0.0142975
bnid642 bnid642 0.0147681
bnid643 bnid643 0.0146488
bnid644 bnid644 0.0143288
bnid645 bnid645 0.0134884
bnid646 bnid646 0.0143484
bnid647 bnid647 0.0134041
bnid648 bnid648 0.0141958
bnid649 bnid649 0.0147142
bnid650 bnid650 0.0134586
bnid651 bnid651 0.0137139
bnid652 bnid652 0.0133745
bnid653 bnid653 0.0133588
bnid654 bnid654 0.0123422
bnid655 bnid655 0.0136369
bnid656 bnid656 0.0132759
bnid657 bnid657 0.013861
bnid658 bnid658 0.0144008
bnid659 bnid659 0.0144167
bnid660 bnid660 0.0132376
bnid661 bnid661 0.0139094
bnid662 bnid662 0.0140306
bnid663 bnid663 0.0141793
bnid664 bnid664 0.0143296
bnid665 bnid665 0.0149521
bnid666 bnid666 0.0140692
bnid667 bnid667 0.0142409
bnid668 bnid668 0.0149203
bnid669 bnid669 0.0138474
bnid670 bnid670 0.0130532
bnid671 bnid671 0.0149393
bnid672 bnid672 0.0132891
bnid673 bnid673 0.0134695
bnid674 bnid674 0.0152885
bnid675 bnid675 0.0141902
bnid676 bnid676 0.0149109
bnid677 bnid677 0.0138658
bnid678 bnid678 0.0153992
bnid679 bnid679 0.0133962
bnid680 bnid680 0.0133735
bnid681 bnid681 0.013363
bnid682 bnid682 0.01428
bnid683 bnid683 0.0143814
bnid684 bnid684 0.0136572
bnid685 bnid685 0.0134024
bnid686 bnid686 0.0137462
bnid687 bnid687 0.0143893
bnid688 bnid688 0.0144105
bnid689 bnid689 0.0148627
bnid690 bnid690 0.0146445
bnid691 bnid691 0.0137452
bnid692 bnid692 0.0145414
bnid693 bnid693 0.0142872
bnid694 bnid694 0.01411
bnid695 bnid695 0.013511
bnid696 bnid696 0.014822
bnid697 bnid697 0.0150342
bnid698 bnid698 0.012986
bnid699 bnid699 0.0138896
bnid700 bnid700 0.013252
bnid701 bnid701 0.0141683
bnid702 bnid702 0.014241
bnid703 bnid703 0.0145053
bnid704 bnid704 0.0151267
bnid705 bnid705 0.0142965
bnid706 bnid706 0.013847
bnid707 bnid707 0.0150298
bnid708 bnid708 0.0139481
bnid709 bnid709 0.0145386
bnid710 bnid710 0.0146058
bnid711 bnid711 0.0134518
bnid712 bnid712 0.0147536
bnid713 bnid713 0.0142755
bnid714 bnid714 0.0133257
bnid715 bnid715 0.0140989
bnid716 bnid716 0.0144647
bnid717 bnid717 0.013888
bnid718 bnid718 0.014643
bnid719 bnid719 0.0142691
bnid720 bnid720 0.0138821
bnid721 bnid721 0.014631
bnid722 bnid722 0.0139292
bnid723 bnid723 0.0145538
bnid724 bnid724 0.0138405
bnid725 bnid725 0.014387
bnid726 bnid726 0.0137352
bnid727 bnid727 0.0144459
bnid728 bnid728 0.0136221
bnid729 bnid729 0.0143433
bnid730 bnid730 0.014248
bnid731 bnid731 0.0149694
bnid732 bnid732 0.0140575
bnid733 bnid733 0.0148404
bnid734 bnid734 0.0127029
bnid735 bnid735 0.0149442
bnid736 bnid736 0.0135628
bnid737 bnid737 0.0129722
bnid738 bnid738 0.0134081
bnid739 bnid739 0.0134331
bnid740 bnid740 0.0137478
bnid741 bnid741 0.0148269
bnid742 bnid742 0.0140648
bnid743 bnid743 0.0134299
bnid744 bnid744 0.0148592
bnid745 bnid745 0.0149064
bnid746 bnid746 0.0145215
bnid747 bnid747 0.0146885
bnid748 bnid748 0.0143965
bnid749 bnid749 0.0131534
bnid750 bnid750 0.0146298
bnid751 bnid751 0.0150452
bnid752 bnid752 0.0142574
bnid753 bnid753 0.0148882
bnid754 bnid754 0.0146463
bnid755 bnid755 0.013786
bnid756 bnid756 0.0134867
bnid757 bnid757 0.0139493
bnid758 bnid758 0.0142975
bnid759 bnid759 0.0128783
bnid760 bnid760 0.0155449
bnid761 bnid761 0.0144558
bnid762 bnid762 0.0140888
bnid763 bnid763 0.0145884
bnid764 bnid764 0.0133107
bnid765 bnid765 0.0141479
bnid766 bnid766 0.0144758
bnid767 bnid767 0.0147843
bnid768 bnid768 0.0144293
bnid769 bnid769 0.0149679
bnid770 bnid770 0.0138803
bnid771 bnid771 0.0141928
bnid772 bnid772 0.013817
bnid773 bnid773 0.0136162
bnid774 bnid774 0.0142116
bnid775 bnid775 0.0138618
bnid776 bnid776 0.0147418
bnid777 bnid777 0.0150332
bnid778 bnid778 0.0150405
bnid779 bnid779 0.0132107
bnid780 bnid780 0.0134157
bnid781 bnid781 0.0146369
bnid782 bnid782 0.0147065
bnid783 bnid783 0.0142229
bnid784 bnid784 0.0150007
bnid785 bnid785 0.0145668
bnid786 bnid786 0.0139533
bnid787 bnid787 0.0137344
bnid788 bnid788 0.0144882
bnid789 bnid789 0.0140104
bnid790 bnid790 0.014782
bnid791 bnid791 0.0144945
bnid792 bnid792 0.0150016
bnid793 bnid793 0.0139958
bnid794 bnid794 0.0133499
bnid795 bnid795 0.0134763
bnid796 bnid796 0.0140537
bnid797 bnid797 0.0142528
bnid798 bnid798 0.0139829
bnid799 bnid799 0.014004
bnid800 bnid800 0.0133742
bnid801 bnid801 0.0133133
bnid802 bnid802 0.0136943
bnid803 bnid803 0.0148862
bnid804 bnid804 0.0130376
bnid805 bnid805 0.0146465
bnid806 bnid806 0.0149386
bnid807 bnid807 0.0125271
bnid808 bnid808 0.0147558
bnid809 bnid809 0.0144024
bnid810 bnid810 0.0154865
bnid811 bnid811 0.0135467
bnid812 bnid812 0.0149474
bnid813 bnid813 0.0137799
bnid814 bnid814 0.0135946
bnid815 bnid815 0.0137186
bnid816 bnid816 0.0144091
bnid817 bnid817 0.0147401
bnid818 bnid818 0.0128905
bnid819 bnid819 0.0151128
bnid820 bnid820 0.0149258
bnid821 bnid821 0.0151647
bnid822 bnid822 0.0140728
bnid823 bnid823 0.013673
bnid824 bnid824 0.0149955
bnid825 bnid825 0.0143987
bnid826 bnid826 0.0140209
bnid827 bnid827 0.0133481
bnid828 bnid828 0.0141236
bnid829 bnid829 0.0136119
bnid830 bnid830 0.0142026
bnid831 bnid831 0.013942
bnid832 bnid832 0.0136071
bnid833 bnid833 0.0142775
bnid834 bnid834 0.0149379
bnid835 bnid835 0.0140363
bnid836 bnid836 0.0138597
bnid837 bnid837 0.0141993
bnid838 bnid838 0.0145109
bnid839 bnid839 0.0138108
bnid840 bnid840 0.0136998
bnid841 bnid841 0.0149975
bnid842 bnid842 0.0137746
bnid843 bnid843 0.0144891
bnid844 bnid844 0.014715
bnid845 bnid845 0.015183
bnid846 bnid846 0.0139427
bnid847 bnid847 0.0143577
bnid848 bnid848 0.0133452
bnid849 bnid849 0.0143537
bnid850 bnid850 0.0146841
bnid851 bnid851 0.0136786
bnid852 bnid852 0.0141829
bnid853 bnid853 0.015117
bnid854 bnid854 0.013995
bnid855 bnid855 0.0128085
bnid856 bnid856 0.0137794
bnid857 bnid857 0.0139039
bnid858 bnid858 0.0138729
bnid859 bnid859 0.0137563
bnid860 bnid860 0.0141462
bnid861 bnid861 0.0140235
bnid862 bnid862 0.0148074
bnid863 bnid863 0.0148647
bnid864 bnid864 0.0138749
bnid865 bnid865 0.0131639
bnid866 bnid866 0.0137937
bnid867 bnid867 0.0144579
bnid868 bnid868 0.0135262
bnid869 bnid869 0.0138451
bnid870 bnid870 0.0148815
bnid871 bnid871 0.0137749
bnid872 bnid872 0.0139749
bnid873 bnid873 0.0140421
bnid874 bnid874 0.0144408
bnid875 bnid875 0.014149
bnid876 bnid876 0.0142299
bnid877 bnid877 0.0138024
bnid878 bnid878 0.0144613
bnid879 bnid879 0.0152573
bnid880 bnid880 0.0140022
bnid881 bnid881 0.0141373
bnid882 bnid882 0.0133078
bnid883 bnid883 0.0146718
bnid884 bnid884 0.0142122
bnid885 bnid885 0.0133736
bnid886 bnid886 0.0150343
bnid887 bnid887 0.0146939
bnid888 bnid888 0.0140158
bnid889 bnid889 0.0139424
bnid890 bnid890 0.0154326
bnid891 bnid891 0.0139086
bnid892 bnid892 0.0145484
bnid893 bnid893 0.0150817
bnid894 bnid894 0.0138425
bnid895 bnid895 0.0140178
bnid896 bnid896 0.0146609
bnid897 bnid897 0.0150797
bnid898 bnid898 0.0140709
bnid899 bnid899 0.0136264
bnid900 bnid900 0.0141864
bnid901 bnid901 0.0142591
bnid902 bnid902 0.0129211
bnid903 bnid903 0.0135394
bnid904 bnid904 0.0138081
bnid905 bnid905 0.0149631
bnid906 bnid906 0.0136832
bnid907 bnid907 0.0135564
bnid908 bnid908 0.013919
bnid909 bnid909 0.0153181
bnid910 bnid910 0.01421
bnid911 bnid911 0.0143866
bnid912 bnid912 0.0138729
bnid913 bnid913 0.013832
bnid914 bnid914 0.0131403
bnid915 bnid915 0.0145214
bnid916 bnid916 0.014793
bnid917 bnid917 0.0148602
bnid918 bnid918 0.0131569
bnid919 bnid919 0.0142219
bnid920 bnid920 0.0147138
bnid921 bnid921 0.0136295
bnid922 bnid922 0.0139916
bnid923 bnid923 0.0134881
bnid924 bnid924 0.0150464
bnid925 bnid925 0.0141247
bnid926 bnid926 0.0153183
bnid927 bnid927 0.012902
bnid928 bnid928 0.0139811
bnid929 bnid929 0.0147205
bnid930 bnid930 0.0143807
bnid931 bnid931 0.0139306
bnid932 bnid932 0.0145009
bnid933 bnid933 0.013778
bnid934 bnid934 0.0133125
bnid935 bnid935 0.0136686
bnid936 bnid936 0.0139353
bnid937 bnid937 0.0139041
bnid938 bnid938 0.0126424
bnid939 bnid939 0.01373
bnid940 bnid940 0.0140613
bnid941 bnid941 0.0145642
bnid942 bnid942 0.0139681
bnid943 bnid943 0.0140632
bnid944 bnid944 0.0147271
bnid945 bnid945 0.0135633
bnid946 bnid946 0.0137991
bnid947 bnid947 0.0155481
bnid948 bnid948 0.0139875
bnid949 bnid949 0.0135817
bnid950 bnid950 0.0149872
bnid951 bnid951 0.0122344
bnid952 bnid952 0.0136558
bnid953 bnid953 0.0143146
bnid954 bnid954 0.0138303
bnid955 bnid955 0.0146052
bnid956 bnid956 0.0135023
bnid957 bnid957 0.0154047
bnid958 bnid958 0.0152433
bnid959 bnid959 0.0152759
bnid960 bnid960 0.0142494
bnid961 bnid961 0.0136882
bnid962 bnid962 0.0139799
bnid963 bnid963 0.0143292
bnid964 bnid964 0.0147577
bnid965 bnid965 0.0134199
bnid966 bnid966 0.0138341
bnid967 bnid967 0.0141873
bnid968 bnid968 0.0151713
bnid969 bnid969 0.0145693
bnid970 bnid970 0.0147605
bnid971 bnid971 0.016375
bnid972 bnid972 0.0139975
bnid973 bnid973 0.0150778
bnid974 bnid974 0.0137745
bnid975 bnid975 0.0147115
bnid976 bnid976 0.01484
bnid977 bnid977 0.0143235
bnid978 bnid978 0.0138385
bnid979 bnid979 0.014603
bnid980 bnid980 0.013914
bnid981 bnid981 0.0141131
bnid982 bnid982 0.0140611
bnid983 bnid983 0.0142554
bnid984 bnid984 0.0141719
bnid985 bnid985 0.0147201
bnid986 bnid986 0.0144397
bnid987 bnid987 0.0157081
bnid988 bnid988 0.0150285
bnid989 bnid989 0.0149303
bnid990 bnid990 0.0142323
bnid991 bnid991 0.0144041
bnid992 bnid992 0.0140915
bnid993 bnid993 0.015054
bnid994 bnid994 0.014768
bnid995 bnid995 0.0149758
bnid996 bnid996 0.0141532
bnid997 bnid997 0.0141518
bnid998 bnid998 0.0144175
bnid999 bnid999 0.0139058
bnid1000 bnid1000 0.0151856
bnid1001 bnid1001 0.0144009
bnid1002 bnid1002 0.0132928
bnid1003 bnid1003 0.0137491
bnid1004 bnid1004 0.0135241
bnid1005 bnid1005 0.0137364
bnid1006 bnid1006 0.0145005
bnid1007 bnid1007 0.0138294
bnid1008 bnid1008 0.0143086
bnid1009 bnid1009 0.0143413
bnid1010 bnid1010 0.0153005
bnid1011 bnid1011 0.0142272
bnid1012 bnid1012 0.0137816
bnid1013 bnid1013 0.0142158
bnid1014 bnid1014 0.0145734
bnid1015 bnid1015 0.0139151
bnid1016 bnid1016 0.0150601
bnid1017 bnid1017 0.0141907
bnid1018 bnid1018 0.0132187
bnid1019 bnid1019 0.0147785
bnid1020 bnid1020 0.0137613
bnid1021 bnid1021 0.0134383
bnid1022 bnid1022 0.0147778
bnid1023 bnid1023 0.0134213
bnid1024 bnid1024 0.0132283
bnid1025 bnid1025 0.0138631
bnid1026 bnid1026 0.0140046
bnid1027 bnid1027 0.0139924
bnid1028 bnid1028 0.0143196
bnid1029 bnid1029 0.0147031
bnid1030 bnid1030 0.014559
bnid1031 bnid1031 0.01382
bnid1032 bnid1032 0.0139106
bnid1033 bnid1033 0.0137401
bnid1034 bnid1034 0.0142612
bnid1035 bnid1035 0.0138812
bnid1036 bnid1036 0.0151728
bnid1037 bnid1037 0.0136751
bnid1038 bnid1038 0.0137677
bnid1039 bnid1039 0.0148504
bnid1040 bnid1040 0.0149326
bnid1041 bnid1041 0.0133153
bnid1042 bnid1042 0.0134059
bnid1043 bnid1043 0.0148477
bnid1044 bnid1044 0.0131278
bnid1045 bnid1045 0.0144053
bnid1046 bnid1046 0.0147337
bnid1047 bnid1047 0.0140964
bnid1048 bnid1048 0.0136963
bnid1049 bnid1049 0.0141911
bnid1050 bnid1050 0.0143129
bnid1051 bnid1051 0.0134181
bnid1052 bnid1052 0.0142795
bnid1053 bnid1053 0.0128734
bnid1054 bnid1054 0.0140562
bnid1055 bnid1055 0.0139949
bnid1056 bnid1056 0.0142438
bnid1057 bnid1057 0.0143008
bnid1058 bnid1058 0.0147699
bnid1059 bnid1059 0.0137988
bnid1060 bnid1060 0.0132019
bnid1061 bnid1061 0.013774
bnid1062 bnid1062 0.0134649
bnid1063 bnid1063 0.0131867
bnid1064 bnid1064 0.014545
bnid1065 bnid1065 0.0140372
bnid1066 bnid1066 0.0135071
bnid1067 bnid1067 0.0143172
bnid1068 bnid1068 0.0138337
bnid1069 bnid1069 0.0139548
bnid1070 bnid1070 0.0139053
bnid1071 bnid1071 0.0141967
bnid1072 bnid1072 0.0138951
bnid1073 bnid1073 0.0137188
bnid1074 bnid1074 0.0139772
bnid1075 bnid1075 0.0139975
bnid1076 bnid1076 0.0147127
bnid1077 bnid1077 0.013795
bnid1078 bnid1078 0.0128402
bnid1079 bnid1079 0.014566
bnid1080 bnid1080 0.014161
bnid1081 bnid1081 0.01312
bnid1082 bnid1082 0.0148266
bnid1083 bnid1083 0.0144197
bnid1084 bnid1084 0.0142569
bnid1085 bnid1085 0.0145588
bnid1086 bnid1086 0.0132654
bnid1087 bnid1087 0.0135628
bnid1088 bnid1088 0.0131975
bnid1089 bnid1089 0.0145355
bnid1090 bnid1090 0.0141398
bnid1091 bnid1091 0.01463
bnid1092 bnid1092 0.0130619
bnid1093 bnid1093 0.0141028
bnid1094 bnid1094 0.0141934
bnid1095 bnid1095 0.0140878
bnid1096 bnid1096 0.0132652
bnid1097 bnid1097 0.0126032
bnid1098 bnid1098 0.0144539
bnid1099 bnid1099 0.013986
bnid1100 bnid1100 0.0144514
bnid1101 bnid1101 0.0147126
bnid1102 bnid1102 0.0139665
bnid1103 bnid1103 0.0138785
bnid1104 bnid1104 0.0137014
bnid1105 bnid1105 0.0145508
bnid1106 bnid1106 0.0143314
bnid1107 bnid1107 0.014405
bnid1108 bnid1108 0.0151166
bnid1109 bnid1109 0.0141474
bnid1110 bnid1110 0.0143063
bnid1111 bnid1111 0.0139243
bnid1112 bnid1112 0.0133633
bnid1113 bnid1113 0.0140466
bnid1114 bnid1114 0.0133558
bnid1115 bnid1115 0.0137884
bnid1116 bnid1116 0.013266
bnid1117 bnid1117 0.0134348
bnid1118 bnid1118 0.0137306
bnid1119 bnid1119 0.0133934
bnid1120 bnid1120 0.0127244
bnid1121 bnid1121 0.0121582
bnid1122 bnid1122 0.0127221
bnid1123 bnid1123 0.015078
bnid1124 bnid1124 0.0139105
bnid1125 bnid1125 0.0132933
bnid1126 bnid1126 0.0134881
bnid1127 bnid1127 0.0137268
bnid1128 bnid1128 0.0151346
bnid1129 bnid1129 0.0138075
bnid1130 bnid1130 0.0133152
bnid1131 bnid1131 0.0137528
bnid1132 bnid1132 0.0149622
bnid1133 bnid1133 0.0138293
bnid1134 bnid1134 0.0149692
bnid1135 bnid1135 0.0133053
bnid1136 bnid1136 0.0142506
bnid1137 bnid1137 0.0149902
bnid1138 bnid1138 0.01397
bnid1139 bnid1139 0.0145111
bnid1140 bnid1140 0.0145308
bnid1141 bnid1141 0.0140702
bnid1142 bnid1142 0.0152378
bnid1143 bnid1143 0.0147008
bnid1144 bnid1144 0.0135675
bnid1145 bnid1145 0.0132982
bnid1146 bnid1146 0.015349
bnid1147 bnid1147 0.0140267
bnid1148 bnid1148 0.0146689
bnid1149 bnid1149 0.014081
bnid1150 bnid1150 0.0147826
bnid1151 bnid1151 0.0135906
bnid1152 bnid1152 0.0131478
bnid1153 bnid1153 0.0149735
bnid1154 bnid1154 0.0136909
bnid1155 bnid1155 0.0143421
bnid1156 bnid1156 0.0139026
bnid1157 bnid1157 0.0139748
bnid1158 bnid1158 0.0139189
bnid1159 bnid1159 0.0134031
bnid1160 bnid1160 0.0139286
bnid1161 bnid1161 0.0144118
bnid1162 bnid1162 0.0135651
bnid1163 bnid1163 0.0134544
bnid1164 bnid1164 0.014851
bnid1165 bnid1165 0.0138342
bnid1166 bnid1166 0.0133035
bnid1167 bnid1167 0.0145562
bnid1168 bnid1168 0.012922
bnid1169 bnid1169 0.0132987
bnid1170 bnid1170 0.0138345
bnid1171 bnid1171 0.0138328
bnid1172 bnid1172 0.0142325
bnid1173 bnid1173 0.0146655
bnid1174 bnid1174 0.0138584
bnid1175 bnid1175 0.0142614
bnid1176 bnid1176 0.013596
bnid1177 bnid1177 0.0141219
bnid1178 bnid1178 0.0133696
bnid1179 bnid1179 0.0133939
bnid1180 bnid1180 0.0141899
bnid1181 bnid1181 0.0132664
bnid1182 bnid1182 0.0145586
bnid1183 bnid1183 0.0139795
bnid1184 bnid1184 0.0146075
bnid1185 bnid1185 0.0133728
bnid1186 bnid1186 0.0140084
bnid1187 bnid1187 0.0139572
bnid1188 bnid1188 0.0127381
bnid1189 bnid1189 0.0136222
bnid1190 bnid1190 0.0148119
bnid1191 bnid1191 0.0144234
bnid1192 bnid1192 0.0143661
bnid1193 bnid1193 0.0127418
bnid1194 bnid1194 0.0140846
bnid1195 bnid1195 0.0143061
bnid1196 bnid1196 0.0134979
bnid1197 bnid1197 0.0145562
bnid1198 bnid1198 0.0138835
bnid1199 bnid1199 0.0124926
bnid1200 bnid1200 0.0141972
bnid1201 bnid1201 0.0141788
bnid1202 bnid1202 0.0125127
bnid1203 bnid1203 0.0134303
bnid1204 bnid1204 0.0131215
bnid1205 bnid1205 0.0128109
bnid1206 bnid1206 0.0143005
bnid1207 bnid1207 0.0140643
bnid1208 bnid1208 0.0136439
bnid1209 bnid1209 0.0140847
bnid1210 bnid1210 0.0143871
bnid1211 bnid1211 0.01347
bnid1212 bnid1212 0.0142476
bnid1213 bnid1213 0.0139007
bnid1214 bnid1214 0.013371
bnid1215 bnid1215 0.0140758
bnid1216 bnid1216 0.0129047
bnid1217 bnid1217 0.0140912
bnid1218 bnid1218 0.0140922
bnid1219 bnid1219 0.0139292
bnid1220 bnid1220 0.0134927
bnid1221 bnid1221 0.0136509
bnid1222 bnid1222 0.014644
bnid1223 bnid1223 0.0136667
bnid1224 bnid1224 0.0144665
bnid1225 bnid1225 0.0133256
bnid1226 bnid1226 0.0141019
bnid1227 bnid1227 0.0139552
bnid1228 bnid1228 0.0142974
bnid1229 bnid1229 0.0131943
bnid1230 bnid1230 0.0141563
bnid1231 bnid1231 0.0148556
bnid1232 bnid1232 0.0130065
bnid1233 bnid1233 0.013629
bnid1234 bnid1234 0.0144414
bnid1235 bnid1235 0.0124708
bnid1236 bnid1236 0.0138617
bnid1237 bnid1237 0.0130834
bnid1238 bnid1238 0.0133563
bnid1239 bnid1239 0.0135786
bnid1240 bnid1240 0.0144128
bnid1241 bnid1241 0.0131852
bnid1242 bnid1242 0.0138153
bnid1243 bnid1243 0.013379
bnid1244 bnid1244 0.0129921
bnid1245 bnid1245 0.014852
bnid1246 bnid1246 0.013894
bnid1247 bnid1247 0.0128325
bnid1248 bnid1248 0.0134241
bnid1249 bnid1249 0.0150298
bnid1250 bnid1250 0.0130805
bnid1251 bnid1251 0.0132528
bnid1252 bnid1252 0.013998
bnid1253 bnid1253 0.0146961
bnid1254 bnid1254 0.0141025
bnid1255 bnid1255 0.0150005
bnid1256 bnid1256 0.0149038
bnid1257 bnid1257 0.0150416
bnid1258 bnid1258 0.0129976
bnid1259 bnid1259 0.0136962
bnid1260 bnid1260 0.0137953
bnid1261 bnid1261 0.0136265
bnid1262 bnid1262 0.0149359
bnid1263 bnid1263 0.0136664
bnid1264 bnid1264 0.0141153
bnid1265 bnid1265 0.0146069
bnid1266 bnid1266 0.0139067
bnid1267 bnid1267 0.0127466
bnid1268 bnid1268 0.0152178
bnid1269 bnid1269 0.0136666
bnid1270 bnid1270 0.0136616
bnid1271 bnid1271 0.0145876
bnid1272 bnid1272 0.0139275
bnid1273 bnid1273 0.0130736
bnid1274 bnid1274 0.0138025
bnid1275 bnid1275 0.0143994
bnid1276 bnid1276 0.0139088
bnid1277 bnid1277 0.0136385
bnid1278 bnid1278 0.0154603
bnid1279 bnid1279 0.0135479
bnid1280 bnid1280 0.0137101
bnid1281 bnid1281 0.0129139
bnid1282 bnid1282 0.0140017
bnid1283 bnid1283 0.0139139
bnid1284 bnid1284 0.0137507
bnid1285 bnid1285 0.0138322
bnid1286 bnid1286 0.0152974
bnid1287 bnid1287 0.0133503
bnid1288 bnid1288 0.0141822
bnid1289 bnid1289 0.0146888
bnid1290 bnid1290 0.0127712
bnid1291 bnid1291 0.0132862
bnid1292 bnid1292 0.0136557
bnid1293 bnid1293 0.0143855
bnid1294 bnid1294 0.0133749
bnid1295 bnid1295 0.0142027
bnid1296 bnid1296 0.0131256
bnid1297 bnid1297 0.0147922
bnid1298 bnid1298 0.0143167
bnid1299 bnid1299 0.0130173
bnid1300 bnid1300 0.0134325
bnid1301 bnid1301 0.0130468
bnid1302 bnid1302 0.0124245
bnid1303 bnid1303 0.0136598
bnid1304 bnid1304 0.012781
bnid1305 bnid1305 0.0137587
bnid1306 bnid1306 0.013133
bnid1307 bnid1307 0.0148906
bnid1308 bnid1308 0.0134748
bnid1309 bnid1309 0.0126798
bnid1310 bnid1310 0.0137316
bnid1311 bnid1311 0.0134906
bnid1312 bnid1312 0.0138684
bnid1313 bnid1313 0.0154418
bnid1314 bnid1314 0.0140847
bnid1315 bnid1315 0.0136173
bnid1316 bnid1316 0.014031
bnid1317 bnid1317 0.014078
bnid1318 bnid1318 0.0127488
bnid1319 bnid1319 0.0143171
bnid1320 bnid1320 0.0132195
bnid1321 bnid1321 0.0141993
bnid1322 bnid1322 0.0132901
bnid1323 bnid1323 0.0133114
bnid1324 bnid1324 0.013932
bnid1325 bnid1325 0.0145462
bnid1326 bnid1326 0.0136286
bnid1327 bnid1327 0.0125612
bnid1328 bnid1328 0.0147562
bnid1329 bnid1329 0.0136121
bnid1330 bnid1330 0.0133436
bnid1331 bnid1331 0.0141953
bnid1332 bnid1332 0.0134292
bnid1333 bnid1333 0.013974
bnid1334 bnid1334 0.0137123
bnid1335 bnid1335 0.0133731
bnid1336 bnid1336 0.0142033
bnid1337 bnid1337 0.0137356
bnid1338 bnid1338 0.0144998
bnid1339 bnid1339 0.0128916
bnid1340 bnid1340 0.0149916
bnid1341 bnid1341 0.0135898
bnid1342 bnid1342 0.0142953
bnid1343 bnid1343 0.0138414
bnid1344 bnid1344 0.0130251
bnid1345 bnid1345 0.0127447
bnid1346 bnid1346 0.0129495
bnid1347 bnid1347 0.0140831
bnid1348 bnid1348 0.0134069
bnid1349 bnid1349 0.0132805
bnid1350 bnid1350 0.0138221
bnid1351 bnid1351 0.0137946
bnid1352 bnid1352 0.0125705
bnid1353 bnid1353 0.0143397
bnid1354 bnid1354 0.0142379
bnid1355 bnid1355 0.0128706
bnid1356 bnid1356 0.0126678
bnid1357 bnid1357 0.0128538
bnid1358 bnid1358 0.0124902
bnid1359 bnid1359 0.0137617
bnid1360 bnid1360 0.0148696
bnid1361 bnid1361 0.0135986
bnid1362 bnid1362 0.0137555
bnid1363 bnid1363 0.014048
bnid1364 bnid1364 0.0153145
bnid1365 bnid1365 0.0136395
bnid1366 bnid1366 0.0137458
bnid1367 bnid1367 0.0140966
bnid1368 bnid1368 0.0133856
bnid1369 bnid1369 0.0140816
bnid1370 bnid1370 0.0126655
bnid1371 bnid1371 0.0131168
bnid1372 bnid1372 0.0135696
bnid1373 bnid1373 0.0135992
bnid1374 bnid1374 0.0130278
bnid1375 bnid1375 0.014453
bnid1376 bnid1376 0.0135401
bnid1377 bnid1377 0.0141135
bnid1378 bnid1378 0.0129334
bnid1379 bnid1379 0.0136387
bnid1380 bnid1380 0.0129329
bnid1381 bnid1381 0.013413
bnid1382 bnid1382 0.0135353
bnid1383 bnid1383 0.012775
bnid1384 bnid1384 0.0140706
bnid1385 bnid1385 0.0131749
bnid1386 bnid1386 0.0141937
bnid1387 bnid1387 0.0148796
bnid1388 bnid1388 0.0140704
bnid1389 bnid1389 0.0121845
bnid1390 bnid1390 0.0141391
bnid1391 bnid1391 0.0125069
bnid1392 bnid1392 0.0119824
bnid1393 bnid1393 0.0131094
bnid1394 bnid1394 0.0127381
bnid1395 bnid1395 0.0136974
bnid1396 bnid1396 0.0135548
bnid1397 bnid1397 0.0132503
bnid1398 bnid1398 0.0130131
bnid1399 bnid1399 0.0139951
bnid1400 bnid1400 0.0135713
bnid1401 bnid1401 0.0129432
bnid1402 bnid1402 0.0135051
bnid1403 bnid1403 0.0141108
bnid1404 bnid1404 0.0137406
bnid1405 bnid1405 0.0134486
bnid1406 bnid1406 0.0134548
bnid1407 bnid1407 0.0140927
bnid1408 bnid1408 0.0131081
bnid1409 bnid1409 0.0132495
bnid1410 bnid1410 0.0125245
bnid1411 bnid1411 0.0136914
bnid1412 bnid1412 0.0125001
bnid1413 bnid1413 0.012881
bnid1414 bnid1414 0.0136786
bnid1415 bnid1415 0.0132589
bnid1416 bnid1416 0.014007
bnid1417 bnid1417 0.0140817
bnid1418 bnid1418 0.0135745
bnid1419 bnid1419 0.0125728
bnid1420 bnid1420 0.013094
bnid1421 bnid1421 0.0136989
bnid1422 bnid1422 0.0136251
bnid1423 bnid1423 0.0149896
bnid1424 bnid1424 0.0134115
bnid1425 bnid1425 0.0129164
bnid1426 bnid1426 0.0141494
bnid1427 bnid1427 0.0128734
bnid1428 bnid1428 0.0136742
bnid1429 bnid1429 0.0141544
bnid1430 bnid1430 0.0128791
bnid1431 bnid1431 0.0136083
bnid1432 bnid1432 0.0130143
bnid1433 bnid1433 0.0126792
bnid1434 bnid1434 0.0139691
bnid1435 bnid1435 0.0140262
bnid1436 bnid1436 0.0147226
bnid1437 bnid1437 0.0138069
bnid1438 bnid1438 0.0143772
bnid1439 bnid1439 0.0140651
bnid1440 bnid1440 0.0141868
bnid1441 bnid1441 0.0129512
bnid1442 bnid1442 0.0130265
bnid1443 bnid1443 0.0131634
bnid1444 bnid1444 0.0131732
bnid1445 bnid1445 0.0139729
bnid1446 bnid1446 0.0139217
bnid1447 bnid1447 0.0137298
bnid1448 bnid1448 0.013486
bnid1449 bnid1449 0.0138516
bnid1450 bnid1450 0.0142328
bnid1451 bnid1451 0.0123763
bnid1452 bnid1452 0.0126343
bnid1453 bnid1453 0.0141134
bnid1454 bnid1454 0.0136314
bnid1455 bnid1455 0.012392
bnid1456 bnid1456 0.013222
bnid1457 bnid1457 0.0138049
bnid1458 bnid1458 0.0128452
bnid1459 bnid1459 0.0128917
bnid1460 bnid1460 0.0137456
bnid1461 bnid1461 0.0133232
bnid1462 bnid1462 0.012863
bnid1463 bnid1463 0.0136103
bnid1464 bnid1464 0.013301
bnid1465 bnid1465 0.0131164
bnid1466 bnid1466 0.0133084
bnid1467 bnid1467 0.0137176
bnid1468 bnid1468 0.0124535
bnid1469 bnid1469 0.012807
bnid1470 bnid1470 0.0139195
bnid1471 bnid1471 0.0124263
bnid1472 bnid1472 0.0136885
bnid1473 bnid1473 0.0128197
bnid1474 bnid1474 0.0139559
bnid1475 bnid1475 0.0125385
bnid1476 bnid1476 0.0126427
bnid1477 bnid1477 0.0136597
bnid1478 bnid1478 0.0125845
bnid1479 bnid1479 0.012847
bnid1480 bnid1480 0.0119347
bnid1481 bnid1481 0.0134024
bnid1482 bnid1482 0.0142022
bnid1483 bnid1483 0.0137995
bnid1484 bnid1484 0.0134623
bnid1485 bnid1485 0.0140488
bnid1486 bnid1486 0.011812
bnid1487 bnid1487 0.0132086
bnid1488 bnid1488 0.0124386
bnid1489 bnid1489 0.012802
bnid1490 bnid1490 0.0129981
bnid1491 bnid1491 0.0133439
bnid1492 bnid1492 0.0129471
bnid1493 bnid1493 0.0135127
bnid1494 bnid1494 0.013354
bnid1495 bnid1495 0.0138958
bnid1496 bnid1496 0.0124189
bnid1497 bnid1497 0.0135267
bnid1498 bnid1498 0.0128197
bnid1499 bnid1499 0.0134123
bnid1500 bnid1500 0.0144293
bnid1501 bnid1501 0.0127139
bnid1502 bnid1502 0.0132653
bnid1503 bnid1503 0.0143289
bnid1504 bnid1504 0.0131595
bnid1505 bnid1505 0.0129426
bnid1506 bnid1506 0.0148543
bnid1507 bnid1507 0.0140989
bnid1508 bnid1508 0.012723
bnid1509 bnid1509 0.0118694
bnid1510 bnid1510 0.0133003
bnid1511 bnid1511 0.0120685
bnid1512 bnid1512 0.0134819
bnid1513 bnid1513 0.0139161
bnid1514 bnid1514 0.0127156
bnid1515 bnid1515 0.0137817
bnid1516 bnid1516 0.0121556
bnid1517 bnid1517 0.0142839
bnid1518 bnid1518 0.013771
bnid1519 bnid1519 0.0128755
bnid1520 bnid1520 0.0124869
bnid1521 bnid1521 0.0131244
bnid1522 bnid1522 0.014138
bnid1523 bnid1523 0.0129689
bnid1524 bnid1524 0.0149987
bnid1525 bnid1525 0.013136
bnid1526 bnid1526 0.0130914
bnid1527 bnid1527 0.0134767
bnid1528 bnid1528 0.0135229
bnid1529 bnid1529 0.0130607
bnid1530 bnid1530 0.0125657
bnid1531 bnid1531 0.013202
bnid1532 bnid1532 0.012577
bnid1533 bnid1533 0.0129106
bnid1534 bnid1534 0.0129181
bnid1535 bnid1535 0.0129135
bnid1536 bnid1536 0.0144832
bnid1537 bnid1537 0.0128824
bnid1538 bnid1538 0.0140851
bnid1539 bnid1539 0.0133981
bnid1540 bnid1540 0.0128621
bnid1541 bnid1541 0.0133227
bnid1542 bnid1542 0.0128076
bnid1543 bnid1543 0.0128698
bnid1544 bnid1544 0.0127955
bnid1545 bnid1545 0.012537
bnid1546 bnid1546 0.0125501
bnid1547 bnid1547 0.0138315
bnid1548 bnid1548 0.0132536
bnid1549 bnid1549 0.0115862
bnid1550 bnid1550 0.0126557
bnid1551 bnid1551 0.0122265
bnid1552 bnid1552 0.0130671
bnid1553 bnid1553 0.0123661
bnid1554 bnid1554 0.0131347
bnid1555 bnid1555 0.012793
bnid1556 bnid1556 0.013196
bnid1557 bnid1557 0.0138683
bnid1558 bnid1558 0.0140232
bnid1559 bnid1559 0.0135294
bnid1560 bnid1560 0.0127681
bnid1561 bnid1561 0.012697
bnid1562 bnid1562 0.0136314
bnid1563 bnid1563 0.0132067
bnid1564 bnid1564 0.0135431
bnid1565 bnid1565 0.0126569
bnid1566 bnid1566 0.0118109
bnid1567 bnid1567 0.0139786
bnid1568 bnid1568 0.0132978
bnid1569 bnid1569 0.0131478
bnid1570 bnid1570 0.0134212
bnid1571 bnid1571 0.0134184
bnid1572 bnid1572 0.0131164
bnid1573 bnid1573 0.012913
bnid1574 bnid1574 0.0132602
bnid1575 bnid1575 0.0129636
bnid1576 bnid1576 0.0131128
bnid1577 bnid1577 0.0126941
bnid1578 bnid1578 0.013036
bnid1579 bnid1579 0.0135197
bnid1580 bnid1580 0.0142282
bnid1581 bnid1581 0.0132678
bnid1582 bnid1582 0.0123669
bnid1583 bnid1583 0.0124975
bnid1584 bnid1584 0.0125542
bnid1585 bnid1585 0.0136169
bnid1586 bnid1586 0.0125065
bnid1587 bnid1587 0.0139986
bnid1588 bnid1588 0.0131912
bnid1589 bnid1589 0.0129534
bnid1590 bnid1590 0.0129239
bnid1591 bnid1591 0.0131108
bnid1592 bnid1592 0.0135585
bnid1593 bnid1593 0.0129244
bnid1594 bnid1594 0.0129548
bnid1595 bnid1595 0.0122445
bnid1596 bnid1596 0.0136275
bnid1597 bnid1597 0.014502
bnid1598 bnid1598 0.0123001
bnid1599 bnid1599 0.014197
bnid1600 bnid1600 0.0138026
bnid1601 bnid1601 0.0134703
bnid1602 bnid1602 0.0132128
bnid1603 bnid1603 0.0137468
bnid1604 bnid1604 0.0120659
bnid1605 bnid1605 0.0132035
bnid1606 bnid1606 0.0123557
bnid1607 bnid1607 0.0125115
bnid1608 bnid1608 0.0136404
bnid1609 bnid1609 0.0124257
bnid1610 bnid1610 0.0128778
bnid1611 bnid1611 0.0124766
bnid1612 bnid1612 0.0123915
bnid1613 bnid1613 0.0129498
bnid1614 bnid1614 0.012888
bnid1615 bnid1615 0.013105
bnid1616 bnid1616 0.0130927
bnid1617 bnid1617 0.0129342
bnid1618 bnid1618 0.0122933
bnid1619 bnid1619 0.0117939
bnid1620 bnid1620 0.0132994
bnid1621 bnid1621 0.0124123
bnid1622 bnid1622 0.011975
bnid1623 bnid1623 0.0134543
bnid1624 bnid1624 0.0131133
bnid1625 bnid1625 0.0130385
bnid1626 bnid1626 0.0119355
bnid1627 bnid1627 0.0126226
bnid1628 bnid1628 0.0118808
bnid1629 bnid1629 0.012444
bnid1630 bnid1630 0.0137101
bnid1631 bnid1631 0.012093
bnid1632 bnid1632 0.0134307
bnid1633 bnid1633 0.0134103
bnid1634 bnid1634 0.0119518
bnid1635 bnid1635 0.0128498
bnid1636 bnid1636 0.0131275
bnid1637 bnid1637 0.0122593
bnid1638 bnid1638 0.0126452
bnid1639 bnid1639 0.0132116
bnid1640 bnid1640 0.0124619
bnid1641 bnid1641 0.0124832
bnid1642 bnid1642 0.0132534
bnid1643 bnid1643 0.0129512
bnid1644 bnid1644 0.0134819
bnid1645 bnid1645 0.0119631
bnid1646 bnid1646 0.0123085
bnid1647 bnid1647 0.0131203
bnid1648 bnid1648 0.0132191
bnid1649 bnid1649 0.0125153
bnid1650 bnid1650 0.0126617
bnid1651 bnid1651 0.0125173
bnid1652 bnid1652 0.0124391
bnid1653 bnid1653 0.0136682
bnid1654 bnid1654 0.0123793
bnid1655 bnid1655 0.0128152
bnid1656 bnid1656 0.0131458
bnid1657 bnid1657 0.0137091
bnid1658 bnid1658 0.0115655
bnid1659 bnid1659 0.0123984
bnid1660 bnid1660 0.0125805
bnid1661 bnid1661 0.0132458
bnid1662 bnid1662 0.0119306
bnid1663 bnid1663 0.0110316
bnid1664 bnid1664 0.0131782
bnid1665 bnid1665 0.0118247
bnid1666 bnid1666 0.012621
bnid1667 bnid1667 0.0124577
bnid1668 bnid1668 0.011875
bnid1669 bnid1669 0.0145951
bnid1670 bnid1670 0.0110196
bnid1671 bnid1671 0.012998
bnid1672 bnid1672 0.012246
bnid1673 bnid1673 0.0124785
bnid1674 bnid1674 0.0126321
bnid1675 bnid1675 0.0119361
bnid1676 bnid1676 0.0122018
bnid1677 bnid1677 0.0128677
bnid1678 bnid1678 0.012494
bnid1679 bnid1679 0.0122941
bnid1680 bnid1680 0.0126797
bnid1681 bnid1681 0.0122914
bnid1682 bnid1682 0.0127596
bnid1683 bnid1683 0.012279
bnid1684 bnid1684 0.0135694
bnid1685 bnid1685 0.0126811
bnid1686 bnid1686 0.0127779
bnid1687 bnid1687 0.0121545
bnid1688 bnid1688 0.01187
bnid1689 bnid1689 0.0134087
bnid1690 bnid1690 0.0123633
bnid1691 bnid1691 0.0122309
bnid1692 bnid1692 0.0128353
bnid1693 bnid1693 0.0120663
bnid1694 bnid1694 0.0116182
bnid1695 bnid1695 0.0132905
bnid1696 bnid1696 0.0127246
bnid1697 bnid1697 0.0129087
bnid1698 bnid1698 0.0130496
bnid1699 bnid1699 0.0129652
bnid1700 bnid1700 0.0136632
bnid1701 bnid1701 0.0123389
bnid1702 bnid1702 0.0128362
bnid1703 bnid1703 0.0117627
bnid1704 bnid1704 0.0120585
bnid1705 bnid1705 0.0119518
bnid1706 bnid1706 0.0125868
bnid1707 bnid1707 0.0122656
bnid1708 bnid1708 0.0132427
bnid1709 bnid1709 0.0120196
bnid1710 bnid1710 0.012453
bnid1711 bnid1711 0.0126147
bnid1712 bnid1712 0.011559
bnid1713 bnid1713 0.012006
bnid1714 bnid1714 0.0137358
bnid1715 bnid1715 0.0121369
bnid1716 bnid1716 0.012502
bnid1717 bnid1717 0.0127979
bnid1718 bnid1718 0.0122282
bnid1719 bnid1719 0.0114557
bnid1720 bnid1720 0.0135866
bnid1721 bnid1721 0.0123332
bnid1722 bnid1722 0.0117823
bnid1723 bnid1723 0.0126361
bnid1724 bnid1724 0.0125475
bnid1725 bnid1725 0.0126448
bnid1726 bnid1726 0.011175
bnid1727 bnid1727 0.0131859
bnid1728 bnid1728 0.0118855
bnid1729 bnid1729 0.0128826
bnid1730 bnid1730 0.0121018
bnid1731 bnid1731 0.0122517
bnid1732 bnid1732 0.0120344
bnid1733 bnid1733 0.0123526
bnid1734 bnid1734 0.0123785
bnid1735 bnid1735 0.0126446
bnid1736 bnid1736 0.0134653
bnid1737 bnid1737 0.0116612
bnid1738 bnid1738 0.011629
bnid1739 bnid1739 0.0127031
bnid1740 bnid1740 0.0132497
bnid1741 bnid1741 0.0127196
bnid1742 bnid1742 0.0118255
bnid1743 bnid1743 0.0121454
bnid1744 bnid1744 0.012084
bnid1745 bnid1745 0.0114677
bnid1746 bnid1746 0.0123308
bnid1747 bnid1747 0.0125267
bnid1748 bnid1748 0.0133914
bnid1749 bnid1749 0.0124778
bnid1750 bnid1750 0.0112774
bnid1751 bnid1751 0.0119648
bnid1752 bnid1752 0.0110094
bnid1753 bnid1753 0.0120041
bnid1754 bnid1754 0.0119896
bnid1755 bnid1755 0.0115176
bnid1756 bnid1756 0.0118093
bnid1757 bnid1757 0.0116914
bnid1758 bnid1758 0.0128057
bnid1759 bnid1759 0.0126056
bnid1760 bnid1760 0.0126529
bnid1761 bnid1761 0.012461
bnid1762 bnid1762 0.0119582
bnid1763 bnid1763 0.0120044
bnid1764 bnid1764 0.0129108
bnid1765 bnid1765 0.0128606
bnid1766 bnid1766 0.0130673
bnid1767 bnid1767 0.0131253
bnid1768 bnid1768 0.0121284
bnid1769 bnid1769 0.01212
bnid1770 bnid1770 0.0133384
bnid1771 bnid1771 0.010801
bnid1772 bnid1772 0.0121878
bnid1773 bnid1773 0.0122385
bnid1774 bnid1774 0.0123445
bnid1775 bnid1775 0.0119913
bnid1776 bnid1776 0.0123365
bnid1777 bnid1777 0.0131555
bnid1778 bnid1778 0.0109494
bnid1779 bnid1779 0.0124005
bnid1780 bnid1780 0.0130269
bnid1781 bnid1781 0.0121547
bnid1782 bnid1782 0.0111995
bnid1783 bnid1783 0.0114325
bnid1784 bnid1784 0.0118523
bnid1785 bnid1785 0.0113513
bnid1786 bnid1786 0.01223
bnid1787 bnid1787 0.0110722
bnid1788 bnid1788 0.0118668
bnid1789 bnid1789 0.0122551
bnid1790 bnid1790 0.0124808
bnid1791 bnid1791 0.0118772
bnid1792 bnid1792 0.0127737
bnid1793 bnid1793 0.0119069
bnid1794 bnid1794 0.0118882
bnid1795 bnid1795 0.0128705
bnid1796 bnid1796 0.0112763
bnid1797 bnid1797 0.0108887
bnid1798 bnid1798 0.0120542
bnid1799 bnid1799 0.0126587
bnid1800 bnid1800 0.0124737
bnid1801 bnid1801 0.0121663
bnid1802 bnid1802 0.0115933
bnid1803 bnid1803 0.0125059
bnid1804 bnid1804 0.0110787
bnid1805 bnid1805 0.0126942
bnid1806 bnid1806 0.0108014
bnid1807 bnid1807 0.0115724
bnid1808 bnid1808 0.0122815
bnid1809 bnid1809 0.0113716
bnid1810 bnid1810 0.0111833
bnid1811 bnid1811 0.0120177
bnid1812 bnid1812 0.0137182
bnid1813 bnid1813 0.0121885
bnid1814 bnid1814 0.0115671
bnid1815 bnid1815 0.0119191
bnid1816 bnid1816 0.0125079
bnid1817 bnid1817 0.0107405
bnid1818 bnid1818 0.0124272
bnid1819 bnid1819 0.0119211
bnid1820 bnid1820 0.0118124
bnid1821 bnid1821 0.0123225
bnid1822 bnid1822 0.0102242
bnid1823 bnid1823 0.012041
bnid1824 bnid1824 0.0117111
bnid1825 bnid1825 0.0120183
bnid1826 bnid1826 0.0115067
bnid1827 bnid1827 0.011454
bnid1828 bnid1828 0.0116779
bnid1829 bnid1829 0.0106561
bnid1830 bnid1830 0.0117072
bnid1831 bnid1831 0.0101715
bnid1832 bnid1832 0.0114001
bnid1833 bnid1833 0.0122698
bnid1834 bnid1834 0.0118549
bnid1835 bnid1835 0.0110731
bnid1836 bnid1836 0.0120565
bnid1837 bnid1837 0.0119861
bnid1838 bnid1838 0.0119507
bnid1839 bnid1839 0.0126363
bnid1840 bnid1840 0.0109945
bnid1841 bnid1841 0.0113226
bnid1842 bnid1842 0.0124014
bnid1843 bnid1843 0.0118665
bnid1844 bnid1844 0.0111657
bnid1845 bnid1845 0.0110627
bnid1846 bnid1846 0.0126365
bnid1847 bnid1847 0.0108211
bnid1848 bnid1848 0.0113453
bnid1849 bnid1849 0.0120355
bnid1850 bnid1850 0.0110322
bnid1851 bnid1851 0.0112318
bnid1852 bnid1852 0.0110709
bnid1853 bnid1853 0.0111114
bnid1854 bnid1854 0.0118439
bnid1855 bnid1855 0.0116246
bnid1856 bnid1856 0.0116916
bnid1857 bnid1857 0.0122366
bnid1858 bnid1858 0.0112065
bnid1859 bnid1859 0.0123782
bnid1860 bnid1860 0.0114414
bnid1861 bnid1861 0.0118936
bnid1862 bnid1862 0.0119435
bnid1863 bnid1863 0.011856
bnid1864 bnid1864 0.0124102
bnid1865 bnid1865 0.0111017
bnid1866 bnid1866 0.010864
bnid1867 bnid1867 0.0110453
bnid1868 bnid1868 0.0116748
bnid1869 bnid1869 0.0123342
bnid1870 bnid1870 0.0115997
bnid1871 bnid1871 0.0116286
bnid1872 bnid1872 0.0109078
bnid1873 bnid1873 0.0106399
bnid1874 bnid1874 0.0107917
bnid1875 bnid1875 0.0099885
bnid1876 bnid1876 0.01159
bnid1877 bnid1877 0.0117116
bnid1878 bnid1878 0.0130736
bnid1879 bnid1879 0.0108238
bnid1880 bnid1880 0.0118889
bnid1881 bnid1881 0.0125248
bnid1882 bnid1882 0.0119305
bnid1883 bnid1883 0.0113359
bnid1884 bnid1884 0.0118425
bnid1885 bnid1885 0.00998892
bnid1886 bnid1886 0.0102131
bnid1887 bnid1887 0.0109332
bnid1888 bnid1888 0.0101146
bnid1889 bnid1889 0.0113596
bnid1890 bnid1890 0.0119864
bnid1891 bnid1891 0.0110912
bnid1892 bnid1892 0.0116326
bnid1893 bnid1893 0.0109
bnid1894 bnid1894 0.0111477
bnid1895 bnid1895 0.0112561
bnid1896 bnid1896 0.0112939
bnid1897 bnid1897 0.0124286
bnid1898 bnid1898 0.010865
bnid1899 bnid1899 0.0109087
bnid1900 bnid1900 0.011296
bnid1901 bnid1901 0.0110917
bnid1902 bnid1902 0.0109499
bnid1903 bnid1903 0.0104908
bnid1904 bnid1904 0.0114461
bnid1905 bnid1905 0.0109679
bnid1906 bnid1906 0.0121682
bnid1907 bnid1907 0.0105579
bnid1908 bnid1908 0.0109062
bnid1909 bnid1909 0.0110364
bnid1910 bnid1910 0.0113564
bnid1911 bnid1911 0.0121608
bnid1912 bnid1912 0.0111864
bnid1913 bnid1913 0.011221
bnid1914 bnid1914 0.0104718
bnid1915 bnid1915 0.0102989
bnid1916 bnid1916 0.0108319
bnid1917 bnid1917 0.011441
bnid1918 bnid1918 0.0110954
bnid1919 bnid1919 0.0114432
bnid1920 bnid1920 0.00922381
bnid1921 bnid1921 0.0100448
bnid1922 bnid1922 0.0109185
bnid1923 bnid1923 0.00984272
bnid1924 bnid1924 0.0114405
bnid1925 bnid1925 0.0109713
bnid1926 bnid1926 0.00942663
bnid1927 bnid1927 0.0109324
bnid1928 bnid1928 0.0118059
bnid1929 bnid1929 0.00995622
bnid1930 bnid1930 0.0101748
bnid1931 bnid1931 0.0108578
bnid1932 bnid1932 0.0106993
bnid1933 bnid1933 0.0109274
bnid1934 bnid1934 0.010433
bnid1935 bnid1935 0.0111639
bnid1936 bnid1936 0.0110521
bnid1937 bnid1937 0.0107514
bnid1938 bnid1938 0.0110701
bnid1939 bnid1939 0.0115411
bnid1940 bnid1940 0.0118665
bnid1941 bnid1941 0.0111558
bnid1942 bnid1942 0.0119979
bnid1943 bnid1943 0.00981989
bnid1944 bnid1944 0.0102632
bnid1945 bnid1945 0.0105369
bnid1946 bnid1946 0.0112555
bnid1947 bnid1947 0.0101167
bnid1948 bnid1948 0.0111633
bnid1949 bnid1949 0.0112967
bnid1950 bnid1950 0.0113962
bnid1951 bnid1951 0.0115581
bnid1952 bnid1952 0.0103922
bnid1953 bnid1953 0.0114979
bnid1954 bnid1954 0.0112327
bnid1955 bnid1955 0.0106779
bnid1956 bnid1956 0.0108777
bnid1957 bnid1957 0.00946366
bnid1958 bnid1958 0.0107095
bnid1959 bnid1959 0.0113322
bnid1960 bnid1960 0.0109525
bnid1961 bnid1961 0.0118111
bnid1962 bnid1962 0.00996833
bnid1963 bnid1963 0.0101096
bnid1964 bnid1964 0.00986863
bnid1965 bnid1965 0.0111237
bnid1966 bnid1966 0.0105786
bnid1967 bnid1967 0.0104849
bnid1968 bnid1968 0.0111322
bnid1969 bnid1969 0.011317
bnid1970 bnid1970 0.0110376
bnid1971 bnid1971 0.009791
bnid1972 bnid1972 0.0110625
bnid1973 bnid1973 0.0111892
bnid1974 bnid1974 0.0105297
bnid1975 bnid1975 0.0117194
bnid1976 bnid1976 0.0113738
bnid1977 bnid1977 0.0106838
bnid1978 bnid1978 0.0116684
bnid1979 bnid1979 0.0106614
bnid1980 bnid1980 0.00994579
bnid1981 bnid1981 0.00949458
bnid1982 bnid1982 0.0105248
bnid1983 bnid1983 0.0118356
bnid1984 bnid1984 0.0098945
bnid1985 bnid1985 0.0100477
bnid1986 bnid1986 0.0109095
bnid1987 bnid1987 0.0107112
bnid1988 bnid1988 0.0109015
bnid1989 bnid1989 0.0101519
bnid1990 bnid1990 0.0102986
bnid1991 bnid1991 0.010287
bnid1992 bnid1992 0.0110017
bnid1993 bnid1993 0.0096812
bnid1994 bnid1994 0.0101289
bnid1995 bnid1995 0.010089
bnid1996 bnid1996 0.0121999
bnid1997 bnid1997 0.00986445
bnid1998 bnid1998 0.0101202
bnid1999 bnid1999 0.00966867
bnid2000 bnid2000 0.00992948
bnid2001 bnid2001 0.00966516
bnid2002 bnid2002 0.0111519
bnid2003 bnid2003 0.0103219
bnid2004 bnid2004 0.0103524
bnid2005 bnid2005 0.00909608
bnid2006 bnid2006 0.00928892
bnid2007 bnid2007 0.0103023
bnid2008 bnid2008 0.010305
bnid2009 bnid2009 0.00937913
bnid2010 bnid2010 0.0104957
bnid2011 bnid2011 0.010923
bnid2012 bnid2012 0.0097296
bnid2013 bnid2013 0.0119786
bnid2014 bnid2014 0.010775
bnid2015 bnid2015 0.0101806
bnid2016 bnid2016 0.0110639
bnid2017 bnid2017 0.010263
bnid2018 bnid2018 0.0100463
bnid2019 bnid2019 0.00919414
bnid2020 bnid2020 0.0107508
bnid2021 bnid2021 0.0101833
bnid2022 bnid2022 0.00987512
bnid2023 bnid2023 0.0104865
bnid2024 bnid2024 0.00891381
bnid2025 bnid2025 0.0106601
bnid2026 bnid2026 0.00975519
bnid2027 bnid2027 0.0108763
bnid2028 bnid2028 0.0110599
bnid2029 bnid2029 0.0100332
bnid2030 bnid2030 0.0101733
bnid2031 bnid2031 0.01027
bnid2032 bnid2032 0.0109727
bnid2033 bnid2033 0.010599
bnid2034 bnid2034 0.00915469
bnid2035 bnid2035 0.0103676
bnid2036 bnid2036 0.0098873
bnid2037 bnid2037 0.0101759
bnid2038 bnid2038 0.00926718
bnid2039 bnid2039 0.010519
bnid2040 bnid2040 0.0098731
bnid2041 bnid2041 0.00988525
bnid2042 bnid2042 0.0095427
bnid2043 bnid2043 0.00930251
bnid2044 bnid2044 0.0112661
bnid2045 bnid2045 0.00864429
bnid2046 bnid2046 0.0109031
bnid2047 bnid2047 0.010418
bnid2048 bnid2048 0.0112255
bnid2049 bnid2049 0.0106499
bnid2050 bnid2050 0.0103892
bnid2051 bnid2051 0.00982915
bnid2052 bnid2052 0.010285
bnid2053 bnid2053 0.0105206
bnid2054 bnid2054 0.00937462
bnid2055 bnid2055 0.0102684
bnid2056 bnid2056 0.00939708
bnid2057 bnid2057 0.0100926
bnid2058 bnid2058 0.00929265
bnid2059 bnid2059 0.00944564
bnid2060 bnid2060 0.00940535
bnid2061 bnid2061 0.00948559
bnid2062 bnid2062 0.0104249
bnid2063 bnid2063 0.00957122
bnid2064 bnid2064 0.0111277
bnid2065 bnid2065 0.00946787
bnid2066 bnid2066 0.0100861
bnid2067 bnid2067 0.00937002
bnid2068 bnid2068 0.00949629
bnid2069 bnid2069 0.00990268
bnid2070 bnid2070 0.0105304
bnid2071 bnid2071 0.00964612
bnid2072 bnid2072 0.00876598
bnid2073 bnid2073 0.0106164
bnid2074 bnid2074 0.00875042
bnid2075 bnid2075 0.00993652
bnid2076 bnid2076 0.0103056
bnid2077 bnid2077 0.00991484
bnid2078 bnid2078 0.00869177
bnid2079 bnid2079 0.0088981
bnid2080 bnid2080 0.0102484
bnid2081 bnid2081 0.00844501
bnid2082 bnid2082 0.0104909
bnid2083 bnid2083 0.0100659
bnid2084 bnid2084 0.00911802
bnid2085 bnid2085 0.0104189
bnid2086 bnid2086 0.00910054
bnid2087 bnid2087 0.0101807
bnid2088 bnid2088 0.00880815
bnid2089 bnid2089 0.00996628
bnid2090 bnid2090 0.00971924
bnid2091 bnid2091 0.00979052
bnid2092 bnid2092 0.00955363
bnid2093 bnid2093 0.0100143
bnid2094 bnid2094 0.00965642
bnid2095 bnid2095 0.00950161
bnid2096 bnid2096 0.00965545
bnid2097 bnid2097 0.0111561
bnid2098 bnid2098 0.00889976
bnid2099 bnid2099 0.00991819
bnid2100 bnid2100 0.0105057
bnid2101 bnid2101 0.00939519
bnid2102 bnid2102 0.00906763
bnid2103 bnid2103 0.00948149
bnid2104 bnid2104 0.00889022
bnid2105 bnid2105 0.0108073
bnid2106 bnid2106 0.00951283
bnid2107 bnid2107 0.0100916
bnid2108 bnid2108 0.0103109
bnid2109 bnid2109 0.0102121
bnid2110 bnid2110 0.00883804
bnid2111 bnid2111 0.00943685
bnid2112 bnid2112 0.0105892
bnid2113 bnid2113 0.00902147
bnid2114 bnid2114 0.00864992
bnid2115 bnid2115 0.00911076
bnid2116 bnid2116 0.0095488
bnid2117 bnid2117 0.00880226
bnid2118 bnid2118 0.00955793
bnid2119 bnid2119 0.00987251
bnid2120 bnid2120 0.00966652
bnid2121 bnid2121 0.00849034
bnid2122 bnid2122 0.00984453
bnid2123 bnid2123 0.0103018
bnid2124 bnid2124 0.00925496
bnid2125 bnid2125 0.00867553
bnid2126 bnid2126 0.00868823
bnid2127 bnid2127 0.0102238
bnid2128 bnid2128 0.00888042
bnid2129 bnid2129 0.00971166
bnid2130 bnid2130 0.0090647
bnid2131 bnid2131 0.00800064
bnid2132 bnid2132 0.00924691
bnid2133 bnid2133 0.00921757
bnid2134 bnid2134 0.00942366
bnid2135 bnid2135 0.0101734
bnid2136 bnid2136 0.00907451
bnid2137 bnid2137 0.00959933
bnid2138 bnid2138 0.00920682
bnid2139 bnid2139 0.00821092
bnid2140 bnid2140 0.00861185
bnid2141 bnid2141 0.00975805
bnid2142 bnid2142 0.0098257
bnid2143 bnid2143 0.00873544
bnid2144 bnid2144 0.00863011
bnid2145 bnid2145 0.00877968
bnid2146 bnid2146 0.00928341
bnid2147 bnid2147 0.00991366
bnid2148 bnid2148 0.00823214
bnid2149 bnid2149 0.00973424
bnid2150 bnid2150 0.0092023
bnid2151 bnid2151 0.00853474
bnid2152 bnid2152 0.00919275
bnid2153 bnid2153 0.00880392
bnid2154 bnid2154 0.00904059
bnid2155 bnid2155 0.00950343
bnid2156 bnid2156 0.00857499
bnid2157 bnid2157 0.0102846
bnid2158 bnid2158 0.00882398
bnid2159 bnid2159 0.00852207
bnid2160 bnid2160 0.00967157
bnid2161 bnid2161 0.00881373
bnid2162 bnid2162 0.0092213
bnid2163 bnid2163 0.00871517
bnid2164 bnid2164 0.00803873
bnid2165 bnid2165 0.00762889
bnid2166 bnid2166 0.00850596
bnid2167 bnid2167 0.00792281
bnid2168 bnid2168 0.00844041
bnid2169 bnid2169 0.00842111
bnid2170 bnid2170 0.00900477
bnid2171 bnid2171 0.00945353
bnid2172 bnid2172 0.00820799
bnid2173 bnid2173 0.00982915
bnid2174 bnid2174 0.00841758
bnid2175 bnid2175 0.0094146
bnid2176 bnid2176 0.00814327
bnid2177 bnid2177 0.00797716
bnid2178 bnid2178 0.00810314
bnid2179 bnid2179 0.0086879
bnid2180 bnid2180 0.00915384
bnid2181 bnid2181 0.00869676
bnid2182 bnid2182 0.00834926
bnid2183 bnid2183 0.00827748
bnid2184 bnid2184 0.00934464
bnid2185 bnid2185 0.00846632
bnid2186 bnid2186 0.00858609
bnid2187 bnid2187 0.00955046
bnid2188 bnid2188 0.00868497
bnid2189 bnid2189 0.00879198
bnid2190 bnid2190 0.00871855
bnid2191 bnid2191 0.00875716
bnid2192 bnid2192 0.00816384
bnid2193 bnid2193 0.00714001
bnid2194 bnid2194 0.00757323
bnid2195 bnid2195 0.00933172
bnid2196 bnid2196 0.00846709
bnid2197 bnid2197 0.00797781
bnid2198 bnid2198 0.00962902
bnid2199 bnid2199 0.00858755
bnid2200 bnid2200 0.00885132
bnid2201 bnid2201 0.00896035
bnid2202 bnid2202 0.0080082
bnid2203 bnid2203 0.00877385
bnid2204 bnid2204 0.00830424
bnid2205 bnid2205 0.00860553
bnid2206 bnid2206 0.00938243
bnid2207 bnid2207 0.00877349
bnid2208 bnid2208 0.00860811
bnid2209 bnid2209 0.00795918
bnid2210 bnid2210 0.00991835
bnid2211 bnid2211 0.00851263
bnid2212 bnid2212 0.00967209
bnid2213 bnid2213 0.00867472
bnid2214 bnid2214 0.00825391
bnid2215 bnid2215 0.00819438
bnid2216 bnid2216 0.00790442
bnid2217 bnid2217 0.00939526
bnid2218 bnid2218 0.00963483
bnid2219 bnid2219 0.00734927
bnid2220 bnid2220 0.00850633
bnid2221 bnid2221 0.00796366
bnid2222 bnid2222 0.00859352
bnid2223 bnid2223 0.0077933
bnid2224 bnid2224 0.00923838
bnid2225 bnid2225 0.00782298
bnid2226 bnid2226 0.00866374
bnid2227 bnid2227 0.00784641
bnid2228 bnid2228 0.00724084
bnid2229 bnid2229 0.00882558
bnid2230 bnid2230 0.00788231
bnid2231 bnid2231 0.00820108
bnid2232 bnid2232 0.00844015
bnid2233 bnid2233 0.00785579
bnid2234 bnid2234 0.00863687
bnid2235 bnid2235 0.00815399
bnid2236 bnid2236 0.00886811
bnid2237 bnid2237 0.00833244
bnid2238 bnid2238 0.00743897
bnid2239 bnid2239 0.00809339
bnid2240 bnid2240 0.00902676
bnid2241 bnid2241 0.00920534
bnid2242 bnid2242 0.00771146
bnid2243 bnid2243 0.00714584
bnid2244 bnid2244 0.00863658
bnid2245 bnid2245 0.00860829
bnid2246 bnid2246 0.00686632
bnid2247 bnid2247 0.00824561
bnid2248 bnid2248 0.00697832
bnid2249 bnid2249 0.00809326
bnid2250 bnid2250 0.00874957
bnid2251 bnid2251 0.00854964
bnid2252 bnid2252 0.00756547
bnid2253 bnid2253 0.00797951
bnid2254 bnid2254 0.00815177
bnid2255 bnid2255 0.00785946
bnid2256 bnid2256 0.00759979
bnid2257 bnid2257 0.00867309
bnid2258 bnid2258 0.0086593
bnid2259 bnid2259 0.00900804
bnid2260 bnid2260 0.00737611
bnid2261 bnid2261 0.00810522
bnid2262 bnid2262 0.00801329
bnid2263 bnid2263 0.00784559
bnid2264 bnid2264 0.0079795
bnid2265 bnid2265 0.00834899
bnid2266 bnid2266 0.00770484
bnid2267 bnid2267 0.00876876
bnid2268 bnid2268 0.00775173
bnid2269 bnid2269 0.00821503
bnid2270 bnid2270 0.00750066
bnid2271 bnid2271 0.00753979
bnid2272 bnid2272 0.00778352
bnid2273 bnid2273 0.0076823
bnid2274 bnid2274 0.00793611
bnid2275 bnid2275 0.00912799
bnid2276 bnid2276 0.006905
bnid2277 bnid2277 0.00783859
bnid2278 bnid2278 0.00745203
bnid2279 bnid2279 0.00824742
bnid2280 bnid2280 0.00807929
bnid2281 bnid2281 0.00787918
bnid2282 bnid2282 0.00860833
bnid2283 bnid2283 0.00818616
bnid2284 bnid2284 0.00751821
bnid2285 bnid2285 0.00795429
bnid2286 bnid2286 0.00807229
bnid2287 bnid2287 0.00667904
bnid2288 bnid2288 0.00633809
bnid2289 bnid2289 0.00802956
bnid2290 bnid2290 0.00880562
bnid2291 bnid2291 0.00767457
bnid2292 bnid2292 0.0072997
bnid2293 bnid2293 0.00834634
bnid2294 bnid2294 0.00679287
bnid2295 bnid2295 0.0081072
bnid2296 bnid2296 0.00674573
bnid2297 bnid2297 0.00612485
bnid2298 bnid2298 0.00763548
bnid2299 bnid2299 0.00747906
bnid2300 bnid2300 0.00716626
bnid2301 bnid2301 0.00786875
bnid2302 bnid2302 0.007479
bnid2303 bnid2303 0.00827005
bnid2304 bnid2304 0.00848329
bnid2305 bnid2305 0.00652397
bnid2306 bnid2306 0.00696987
bnid2307 bnid2307 0.00682061
bnid2308 bnid2308 0.00769485
bnid2309 bnid2309 0.00825225
bnid2310 bnid2310 0.0067988
bnid2311 bnid2311 0.00718906
bnid2312 bnid2312 0.00768866
bnid2313 bnid2313 0.00692738
bnid2314 bnid2314 0.00716117
bnid2315 bnid2315 0.00822139
bnid2316 bnid2316 0.0091428
bnid2317 bnid2317 0.00786694
bnid2318 bnid2318 0.00756661
bnid2319 bnid2319 0.00674885
bnid2320 bnid2320 0.00546284
bnid2321 bnid2321 0.0082208
bnid2322 bnid2322 0.00750979
bnid2323 bnid2323 0.0070048
bnid2324 bnid2324 0.00611155
bnid2325 bnid2325 0.00871842
bnid2326 bnid2326 0.00727972
bnid2327 bnid2327 0.00707292
bnid2328 bnid2328 0.00699548
bnid2329 bnid2329 0.00743308
bnid2330 bnid2330 0.00757636
bnid2331 bnid2331 0.00796049
bnid2332 bnid2332 0.00756295
bnid2333 bnid2333 0.00763424
bnid2334 bnid2334 0.00851438
bnid2335 bnid2335 0.00769161
bnid2336 bnid2336 0.00825842
bnid2337 bnid2337 0.006504
bnid2338 bnid2338 0.00710317
bnid2339 bnid2339 0.00716779
bnid2340 bnid2340 0.00772376
bnid2341 bnid2341 0.00777408
bnid2342 bnid2342 0.00645241
bnid2343 bnid2343 0.00775615
bnid2344 bnid2344 0.00788194
bnid2345 bnid2345 0.00644959
bnid2346 bnid2346 0.00602784
bnid2347 bnid2347 0.00736464
bnid2348 bnid2348 0.00704808
bnid2349 bnid2349 0.00579719
bnid2350 bnid2350 0.00740308
bnid2351 bnid2351 0.00629996
bnid2352 bnid2352 0.00713441
bnid2353 bnid2353 0.00714718
bnid2354 bnid2354 0.00687542
bnid2355 bnid2355 0.00717001
bnid2356 bnid2356 0.00683409
bnid2357 bnid2357 0.00739207
bnid2358 bnid2358 0.00703237
bnid2359 bnid2359 0.00604644
bnid2360 bnid2360 0.00746696
bnid2361 bnid2361 0.0071624
bnid2362 bnid2362 0.00680774
bnid2363 bnid2363 0.00530616
bnid2364 bnid2364 0.00820175
bnid2365 bnid2365 0.00683329
bnid2366 bnid2366 0.00754739
bnid2367 bnid2367 0.00705756
bnid2368 bnid2368 0.0069602
bnid2369 bnid2369 0.00699007
bnid2370 bnid2370 0.00712736
bnid2371 bnid2371 0.00708676
bnid2372 bnid2372 0.00650764
bnid2373 bnid2373 0.00715569
bnid2374 bnid2374 0.00661969
bnid2375 bnid2375 0.00725861
bnid2376 bnid2376 0.00787214
bnid2377 bnid2377 0.00667308
bnid2378 bnid2378 0.00633413
bnid2379 bnid2379 0.00711055
bnid2380 bnid2380 0.00742683
bnid2381 bnid2381 0.00619001
bnid2382 bnid2382 0.00648749
bnid2383 bnid2383 0.00809216
bnid2384 bnid2384 0.0060864
bnid2385 bnid2385 0.00691899
bnid2386 bnid2386 0.00650581
bnid2387 bnid2387 0.00630447
bnid2388 bnid2388 0.00609805
bnid2389 bnid2389 0.00851232
bnid2390 bnid2390 0.00664455
bnid2391 bnid2391 0.00672351
bnid2392 bnid2392 0.00594877
bnid2393 bnid2393 0.00739959
bnid2394 bnid2394 0.00632003
bnid2395 bnid2395 0.00702231
bnid2396 bnid2396 0.00693427
bnid2397 bnid2397 0.00636491
bnid2398 bnid2398 0.00585303
bnid2399 bnid2399 0.00688305
bnid2400 bnid2400 0.00599077
bnid2401 bnid2401 0.00695237
bnid2402 bnid2402 0.00744236
bnid2403 bnid2403 0.00736466
bnid2404 bnid2404 0.00733591
bnid2405 bnid2405 0.00687763
bnid2406 bnid2406 0.00630226
bnid2407 bnid2407 0.00515314
bnid2408 bnid2408 0.00600808
bnid2409 bnid2409 0.00740024
bnid2410 bnid2410 0.00694482
bnid2411 bnid2411 0.006526
bnid2412 bnid2412 0.00591591
bnid2413 bnid2413 0.00614932
bnid2414 bnid2414 0.00728458
bnid2415 bnid2415 0.00572297
bnid2416 bnid2416 0.00578999
bnid2417 bnid2417 0.00633232
bnid2418 bnid2418 0.00623822
bnid2419 bnid2419 0.00637676
bnid2420 bnid2420 0.00572326
bnid2421 bnid2421 0.00597153
bnid2422 bnid2422 0.00539615
bnid2423 bnid2423 0.00625508
bnid2424 bnid2424 0.00599198
bnid2425 bnid2425 0.00669037
bnid2426 bnid2426 0.00797492
bnid2427 bnid2427 0.00606223
bnid2428 bnid2428 0.0051857
bnid2429 bnid2429 0.00677749
bnid2430 bnid2430 0.00662372
bnid2431 bnid2431 0.00665106
bnid2432 bnid2432 0.00711948
bnid2433 bnid2433 0.00723472
bnid2434 bnid2434 0.00636954
bnid2435 bnid2435 0.00658196
bnid2436 bnid2436 0.00545587
bnid2437 bnid2437 0.0049149
bnid2438 bnid2438 0.00587945
bnid2439 bnid2439 0.00560531
bnid2440 bnid2440 0.00527709
bnid2441 bnid2441 0.00586084
bnid2442 bnid2442 0.00532019
bnid2443 bnid2443 0.00709258
bnid2444 bnid2444 0.00408703
bnid2445 bnid2445 0.00533174
bnid2446 bnid2446 0.00708455
bnid2447 bnid2447 0.00578693
bnid2448 bnid2448 0.00536448
bnid2449 bnid2449 0.0062882
bnid2450 bnid2450 0.0078721
bnid2451 bnid2451 0.00703753
bnid2452 bnid2452 0.00575129
bnid2453 bnid2453 0.00622246
bnid2454 bnid2454 0.00564129
bnid2455 bnid2455 0.00673942
bnid2456 bnid2456 0.00536598
bnid2457 bnid2457 0.00505697
bnid2458 bnid2458 0.00560426
bnid2459 bnid2459 0.0044153
bnid2460 bnid2460 0.00615366
bnid2461 bnid2461 0.0054074
bnid2462 bnid2462 0.00599158
bnid2463 bnid2463 0.00588579
bnid2464 bnid2464 0.00587997
bnid2465 bnid2465 0.00583799
bnid2466 bnid2466 0.00467513
bnid2467 bnid2467 0.00562983
bnid2468 bnid2468 0.00594212
bnid2469 bnid2469 0.00631213
bnid2470 bnid2470 0.00586794
bnid2471 bnid2471 0.00535522
bnid2472 bnid2472 0.00534939
bnid2473 bnid2473 0.00588439
bnid2474 bnid2474 0.00670755
bnid2475 bnid2475 0.00504895
bnid2476 bnid2476 0.00535045
bnid2477 bnid2477 0.00582656
bnid2478 bnid2478 0.00525902
bnid2479 bnid2479 0.00562411
bnid2480 bnid2480 0.00440866
bnid2481 bnid2481 0.00462704
bnid2482 bnid2482 0.00563975
bnid2483 bnid2483 0.00595176
bnid2484 bnid2484 0.00563492
bnid2485 bnid2485 0.00629533
bnid2486 bnid2486 0.0045342
bnid2487 bnid2487 0.0053375
bnid2488 bnid2488 0.00634346
bnid2489 bnid2489 0.00541158
bnid2490 bnid2490 0.00535405
bnid2491 bnid2491 0.0051101
bnid2492 bnid2492 0.00499558
bnid2493 bnid2493 0.00516612
bnid2494 bnid2494 0.0052449
bnid2495 bnid2495 0.00607924
bnid2496 bnid2496 0.00498118
bnid2497 bnid2497 0.00460636
bnid2498 bnid2498 0.00585525
bnid2499 bnid2499 0.00642504
bnid2500 bnid2500 0.00562651
bnid2501 bnid2501 0.00536592
bnid2502 bnid2502 0.00567832
bnid2503 bnid2503 0.00454563
bnid2504 bnid2504 0.00477026
bnid2505 bnid2505 0.00411452
bnid2506 bnid2506 0.00591099
bnid2507 bnid2507 0.0059808
bnid2508 bnid2508 0.00502688
bnid2509 bnid2509 0.00501784
bnid2510 bnid2510 0.00479378
bnid2511 bnid2511 0.00474567
bnid2512 bnid2512 0.00484814
bnid2513 bnid2513 0.00416839
bnid2514 bnid2514 0.00515434
bnid2515 bnid2515 0.0043875
bnid2516 bnid2516 0.00505415
bnid2517 bnid2517 0.00548298
bnid2518 bnid2518 0.00505433
bnid2519 bnid2519 0.00522241
bnid2520 bnid2520 0.00512904
bnid2521 bnid2521 0.00496896
bnid2522 bnid2522 0.00380379
bnid2523 bnid2523 0.00702608
bnid2524 bnid2524 0.00537012
bnid2525 bnid2525 0.00501859
bnid2526 bnid2526 0.00541263
bnid2527 bnid2527 0.00406507
bnid2528 bnid2528 0.00401519
bnid2529 bnid2529 0.00424885
bnid2530 bnid2530 0.00487041
bnid2531 bnid2531 0.00497277
bnid2532 bnid2532 0.00655374
bnid2533 bnid2533 0.00433531
bnid2534 bnid2534 0.00357858
bnid2535 bnid2535 0.00449354
bnid2536 bnid2536 0.00571052
bnid2537 bnid2537 0.00539558
bnid2538 bnid2538 0.00351524
bnid2539 bnid2539 0.00527925
bnid2540 bnid2540 0.00431089
bnid2541 bnid2541 0.00426436
bnid2542 bnid2542 0.00502887
bnid2543 bnid2543 0.00526736
bnid2544 bnid2544 0.00505182
bnid2545 bnid2545 0.00434532
bnid2546 bnid2546 0.00527239
bnid2547 bnid2547 0.00412533
bnid2548 bnid2548 0.00498454
bnid2549 bnid2549 0.00397192
bnid2550 bnid2550 0.00499894
bnid2551 bnid2551 0.00453057
bnid2552 bnid2552 0.0046163
bnid2553 bnid2553 0.00397849
bnid2554 bnid2554 0.00410982
bnid2555 bnid2555 0.00571109
bnid2556 bnid2556 0.00428316
bnid2557 bnid2557 0.00423655
bnid2558 bnid2558 0.00451847
bnid2559 bnid2559 0.00422475
bnid2560 bnid2560 0.00360824
bnid2561 bnid2561 0.00357259
bnid2562 bnid2562 0.004307
bnid2563 bnid2563 0.00547083
bnid2564 bnid2564 0.00399093
bnid2565 bnid2565 0.00420187
bnid2566 bnid2566 0.00396387
bnid2567 bnid2567 0.00369315
bnid2568 bnid2568 0.0038343
bnid2569 bnid2569 0.00464105
bnid2570 bnid2570 0.00376617
bnid2571 bnid2571 0.00407953
bnid2572 bnid2572 0.00443334
bnid2573 bnid2573 0.0045282
bnid2574 bnid2574 0.00334538
bnid2575 bnid2575 0.00437843
bnid2576 bnid2576 0.00296526
bnid2577 bnid2577 0.00441433
bnid2578 bnid2578 0.00441111
bnid2579 bnid2579 0.00359115
bnid2580 bnid2580 0.00562819
bnid2581 bnid2581 0.00467748
bnid2582 bnid2582 0.00421564
bnid2583 bnid2583 0.00342687
bnid2584 bnid2584 0.00387506
bnid2585 bnid2585 0.00370128
bnid2586 bnid2586 0.00389393
bnid2587 bnid2587 0.00474638
bnid2588 bnid2588 0.00405046
bnid2589 bnid2589 0.00405646
bnid2590 bnid2590 0.00473573
bnid2591 bnid2591 0.00376744
bnid2592 bnid2592 0.00345402
bnid2593 bnid2593 0.00478502
bnid2594 bnid2594 0.00423361
bnid2595 bnid2595 0.00542939
bnid2596 bnid2596 0.00349078
bnid2597 bnid2597 0.00427445
bnid2598 bnid2598 0.00272589
bnid2599 bnid2599 0.00401076
bnid2600 bnid2600 0.00467373
bnid2601 bnid2601 0.00343164
bnid2602 bnid2602 0.00448583
bnid2603 bnid2603 0.00405422
bnid2604 bnid2604 0.00277118
bnid2605 bnid2605 0.00410966
bnid2606 bnid2606 0.0045403
bnid2607 bnid2607 0.00427948
bnid2608 bnid2608 0.00329451
bnid2609 bnid2609 0.00308572
bnid2610 bnid2610 0.00353311
bnid2611 bnid2611 0.00407785
bnid2612 bnid2612 0.00273393
bnid2613 bnid2613 0.00332603
bnid2614 bnid2614 0.00452404
bnid2615 bnid2615 0.00434636
bnid2616 bnid2616 0.0030733
bnid2617 bnid2617 0.00360251
bnid2618 bnid2618 0.00333927
bnid2619 bnid2619 0.00439576
bnid2620 bnid2620 0.00403639
bnid2621 bnid2621 0.00339204
bnid2622 bnid2622 0.00310428
bnid2623 bnid2623 0.00380456
bnid2624 bnid2624 0.00324185
bnid2625 bnid2625 0.00372541
bnid2626 bnid2626 0.00303101
bnid2627 bnid2627 0.00294806
bnid2628 bnid2628 0.00390948
bnid2629 bnid2629 0.00323245
bnid2630 bnid2630 0.0044741
bnid2631 bnid2631 0.00360206
bnid2632 bnid2632 0.00399423
bnid2633 bnid2633 0.00400921
bnid2634 bnid2634 0.00367363
bnid2635 bnid2635 0.00354768
bnid2636 bnid2636 0.00318085
bnid2637 bnid2637 0.00420347
bnid2638 bnid2638 0.00370652
bnid2639 bnid2639 0.00364511
bnid2640 bnid2640 0.00358805
bnid2641 bnid2641 0.00346309
bnid2642 bnid2642 0.00439527
bnid2643 bnid2643 0.00237038
bnid2644 bnid2644 0.00386851
bnid2645 bnid2645 0.00286457
bnid2646 bnid2646 0.00361159
bnid2647 bnid2647 0.00295593
bnid2648 bnid2648 0.0020011
bnid2649 bnid2649 0.00389654
bnid2650 bnid2650 0.00237588
bnid2651 bnid2651 0.0039529
bnid2652 bnid2652 0.0020012
bnid2653 bnid2653 0.0030552
bnid2654 bnid2654 0.00280822
bnid2655 bnid2655 0.00351057
bnid2656 bnid2656 0.0028935
bnid2657 bnid2657 0.00295057
bnid2658 bnid2658 0.0031759
bnid2659 bnid2659 0.00263569
bnid2660 bnid2660 0.00458989
bnid2661 bnid2661 0.00342834
bnid2662 bnid2662 0.00242327
bnid2663 bnid2663 0.00354944
bnid2664 bnid2664 0.00209469
bnid2665 bnid2665 0.00261498
bnid2666 bnid2666 0.00408859
bnid2667 bnid2667 0.00302647
bnid2668 bnid2668 0.00233449
bnid2669 bnid2669 0.00211881
bnid2670 bnid2670 0.00293718
bnid2671 bnid2671 0.00248222
bnid2672 bnid2672 0.00317582
bnid2673 bnid2673 0.00333237
bnid2674 bnid2674 0.00303661
bnid2675 bnid2675 0.0022864
bnid2676 bnid2676 0.00382397
bnid2677 bnid2677 0.003506
bnid2678 bnid2678 0.00273393
bnid2679 bnid2679 0.00250998
bnid2680 bnid2680 0.00413355
bnid2681 bnid2681 0.00377804
bnid2682 bnid2682 0.00338897
bnid2683 bnid2683 0.00287148
bnid2684 bnid2684 0.00234778
bnid2685 bnid2685 0.00240757
bnid2686 bnid2686 0.00251469
bnid2687 bnid2687 0.00302964
bnid2688 bnid2688 0.00257232
bnid2689 bnid2689 0.00288493
bnid2690 bnid2690 0.00280068
bnid2691 bnid2691 0.00267877
bnid2692 bnid2692 0.00285472
bnid2693 bnid2693 0.00287395
bnid2694 bnid2694 0.00191192
bnid2695 bnid2695 0.00155419
bnid2696 bnid2696 0.00231405
bnid2697 bnid2697 0.00216197
bnid2698 bnid2698 0.00170377
bnid2699 bnid2699 0.00240411
bnid2700 bnid2700 0.00334993
bnid2701 bnid2701 0.00244039
bnid2702 bnid2702 0.003434
bnid2703 bnid2703 0.00156081
bnid2704 bnid2704 0.00280118
bnid2705 bnid2705 0.00273433
bnid2706 bnid2706 0.00233734
bnid2707 bnid2707 0.00205081
bnid2708 bnid2708 0.00327448
bnid2709 bnid2709 0.00261521
bnid2710 bnid2710 0.00364043
bnid2711 bnid2711 0.00166289
bnid2712 bnid2712 0.00262695
bnid2713 bnid2713 0.00273989
bnid2714 bnid2714 0.00173202
bnid2715 bnid2715 0.00140345
bnid2716 bnid2716 0.00210237
bnid2717 bnid2717 0.00186894
bnid2718 bnid2718 0.00158431
bnid2719 bnid2719 0.00249091
bnid2720 bnid2720 0.00203116
bnid2721 bnid2721 0.00187412
bnid2722 bnid2722 0.00142475
bnid2723 bnid2723 0.00211585
bnid2724 bnid2724 0.0025492
bnid2725 bnid2725 0.00181437
bnid2726 bnid2726 0.00138721
bnid2727 bnid2727 0.00193292
bnid2728 bnid2728 0.00305879
bnid2729 bnid2729 0.00184836
bnid2730 bnid2730 0.00146
bnid2731 bnid2731 0.00242158
bnid2732 bnid2732 0.00213406
bnid2733 bnid2733 0.00171129
bnid2734 bnid2734 0.00183721
bnid2735 bnid2735 0.00191939
bnid2736 bnid2736 0.00230258
bnid2737 bnid2737 0.00133775
bnid2738 bnid2738 0.00263855
bnid2739 bnid2739 0.00229358
bnid2740 bnid2740 0.00262894
bnid2741 bnid2741 0.00130179
bnid2742 bnid2742 0.00232416
bnid2743 bnid2743 0.00218343
bnid2744 bnid2744 0.00152348
bnid2745 bnid2745 0.000678524
bnid2746 bnid2746 0.00255347
bnid2747 bnid2747 0.0024855
bnid2748 bnid2748 0.00243148
bnid2749 bnid2749 0.00216488
bnid2750 bnid2750 0.00129012
bnid2751 bnid2751 0.0014464
bnid2752 bnid2752 0.00107696
bnid2753 bnid2753 0.00123936
bnid2754 bnid2754 0.00100624
bnid2755 bnid2755 0.000613338
bnid2756 bnid2756 0.000919865
bnid2757 bnid2757 0.00267835
bnid2758 bnid2758 0.00220941
bnid2759 bnid2759 0.00134151
bnid2760 bnid2760 0.002002
bnid2761 bnid2761 0.00209314
bnid2762 bnid2762 0.00151858
bnid2763 bnid2763 0.00138632
bnid2764 bnid2764 0.00135356
bnid2765 bnid2765 0.00137722
bnid2766 bnid2766 0.00158174
bnid2767 bnid2767 0.00124844
bnid2768 bnid2768 0.00175753
bnid2769 bnid2769 0.00166788
bnid2770 bnid2770 0.00189637
bnid2771 bnid2771 0.00137123
bnid2772 bnid2772 0.000616164
bnid2773 bnid2773 0.0013509
bnid2774 bnid2774 0.000659757
bnid2775 bnid2775 0.000512426
bnid2776 bnid2776 0.00153098
bnid2777 bnid2777 0.000840901
bnid2778 bnid2778 0.00144947
bnid2779 bnid2779 0.000672293
bnid2780 bnid2780 0.00244632
bnid2781 bnid2781 0.000487665
bnid2782 bnid2782 0.00151026
bnid2783 bnid2783 0.00143981
bnid2784 bnid2784 0.00163342
bnid2785 bnid2785 0.00203455
bnid2786 bnid2786 0.000914656
bnid2787 bnid2787 0.00205061
bnid2788 bnid2788 0.00108969
bnid2789 bnid2789 0.00104727
bnid2790 bnid2790 0.00159552
bnid2791 bnid2791 0.00233646
bnid2792 bnid2792 0.0016389
bnid2793 bnid2793 0.000806537
bnid2794 bnid2794 0.00125212
bnid2795 bnid2795 0.00097164
bnid2796 bnid2796 0.000974684
bnid2797 bnid2797 0.00110397
bnid2798 bnid2798 0.00112251
bnid2799 bnid2799 0.000956266
bnid2800 bnid2800 0.00139696
bnid2801 bnid2801 0.000711804
bnid2802 bnid2802 0.00233527
bnid2803 bnid2803 0.00149305
bnid2804 bnid2804 0.00159574
bnid2805 bnid2805 0.00157194
bnid2806 bnid2806 0.00179142
bnid2807 bnid2807 0.000426078
bnid2808 bnid2808 0.000929891
bnid2809 bnid2809 0.00109363
bnid2810 bnid2810 0.000788697
bnid2811 bnid2811 0.00160821
bnid2812 bnid2812 0.000614014
bnid2813 bnid2813 0.000804505
bnid2814 bnid2814 -0.000220408
bnid2815 bnid2815 -0.000260664
bnid2816 bnid2816 0.00180047
bnid2817 bnid2817 -0.000241501
bnid2818 bnid2818 0.00090912
bnid2819 bnid2819 0.00108614
bnid2820 bnid2820 0.000829336
bnid2821 bnid2821 0.00164414
bnid2822 bnid2822 0.000752154
bnid2823 bnid2823 0.00139599
bnid2824 bnid2824 0.000381342
bnid2825 bnid2825 0.00107727
bnid2826 bnid2826 0.000571922
bnid2827 bnid2827 0.00150766
bnid2828 bnid2828 -6.9063e-05
bnid2829 bnid2829 0.000685092
bnid2830 bnid2830 -0.000357733
bnid2831 bnid2831 0.000959702
bnid2832 bnid2832 0.000905042
bnid2833 bnid2833 0.000109769
bnid2834 bnid2834 0.00159897
bnid2835 bnid2835 0.000158095
bnid2836 bnid2836 0.000397614
bnid2837 bnid2837 -0.0010448
bnid2838 bnid2838 0.000276674
bnid2839 bnid2839 0.000605386
bnid2840 bnid2840 7.83631e-05
bnid2841 bnid2841 0.000563909
bnid2842 bnid2842 0.00128262
bnid2843 bnid2843 0.00176026
bnid2844 bnid2844 0.000134582
bnid2845 bnid2845 -9.0259e-05
bnid2846 bnid2846 0.000639806
bnid2847 bnid2847 0.000576816
bnid2848 bnid2848 6.59029e-05
bnid2849 bnid2849 -0.000540565
bnid2850 bnid2850 0.000454959
bnid2851 bnid2851 -0.00092703
bnid2852 bnid2852 0.000378551
bnid2853 bnid2853 -9.40022e-05
bnid2854 bnid2854 -0.000255647
bnid2855 bnid2855 0.000694126
bnid2856 bnid2856 0.000995977
bnid2857 bnid2857 9.78589e-05
bnid2858 bnid2858 -4.00337e-06
bnid2859 bnid2859 -0.000411803
bnid2860 bnid2860 0.000292543
bnid2861 bnid2861 -0.000640645
bnid2862 bnid2862 0.00127429
bnid2863 bnid2863 0.000995371
bnid2864 bnid2864 -0.000556216
bnid2865 bnid2865 -0.000383697
bnid2866 bnid2866 0.000354749
bnid2867 bnid2867 -0.000303344
bnid2868 bnid2868 0.000844681
bnid2869 bnid2869 0.000671153
bnid2870 bnid2870 -8.76288e-05
bnid2871 bnid2871 0.000459634
bnid2872 bnid2872 3.48642e-05
bnid2873 bnid2873 6.75281e-05
bnid2874 bnid2874 0.000778468
bnid2875 bnid2875 -0.000286249
bnid2876 bnid2876 -0.000280291
bnid2877 bnid2877 0.000221656
bnid2878 bnid2878 -0.000528917
bnid2879 bnid2879 -0.000641407
bnid2880 bnid2880 -0.000521751
bnid2881 bnid2881 -0.00115094
bnid2882 bnid2882 0.00129072
bnid2883 bnid2883 -0.000783406
bnid2884 bnid2884 -0.000982532
bnid2885 bnid2885 -0.000417006
bnid2886 bnid2886 0.000133962
bnid2887 bnid2887 -0.000607509
bnid2888 bnid2888 -0.000508116
bnid2889 bnid2889 0.000663759
bnid2890 bnid2890 -0.00064458
bnid2891 bnid2891 -0.000192355
bnid2892 bnid2892 -0.000652923
bnid2893 bnid2893 -0.000446792
bnid2894 bnid2894 -0.00089499
bnid2895 bnid2895 -0.000476105
bnid2896 bnid2896 -0.000874865
bnid2897 bnid2897 0.000647051
bnid2898 bnid2898 -0.000554265
bnid2899 bnid2899 0.00056425
bnid2900 bnid2900 -0.000305462
bnid2901 bnid2901 -2.68283e-05
bnid2902 bnid2902 0.000242206
bnid2903 bnid2903 -0.0012254
bnid2904 bnid2904 -0.001078
bnid2905 bnid2905 -0.00129111
bnid2906 bnid2906 -0.000442233
bnid2907 bnid2907 -0.000204978
bnid2908 bnid2908 -0.000959741
bnid2909 bnid2909 -0.000212007
bnid2910 bnid2910 0.000338769
bnid2911 bnid2911 -0.00106967
bnid2912 bnid2912 -0.00120046
bnid2913 bnid2913 -0.00082252
bnid2914 bnid2914 -0.000425024
bnid2915 bnid2915 -0.00102226
bnid2916 bnid2916 0.000197822
bnid2917 bnid2917 -0.00102273
bnid2918 bnid2918 -0.000421533
bnid2919 bnid2919 -0.000253813
bnid2920 bnid2920 -0.000902201
bnid2921 bnid2921 -0.000361344
bnid2922 bnid2922 -0.00043019
bnid2923 bnid2923 -0.000779821
bnid2924 bnid2924 -0.000496775
bnid2925 bnid2925 -0.000612882
bnid2926 bnid2926 -0.000546644
bnid2927 bnid2927 -0.00143836
bnid2928 bnid2928 -0.000368744
bnid2929 bnid2929 9.54897e-05
bnid2930 bnid2930 -0.00118834
bnid2931 bnid2931 -0.000630644
bnid2932 bnid2932 -0.0017328
bnid2933 bnid2933 -0.000645699
bnid2934 bnid2934 -0.000358678
bnid2935 bnid2935 -0.0015961
bnid2936 bnid2936 -0.00118657
bnid2937 bnid2937 -0.00128455
bnid2938 bnid2938 -3.42152e-05
bnid2939 bnid2939 -0.00115069
bnid2940 bnid2940 0.00030172
bnid2941 bnid2941 -0.000989579
bnid2942 bnid2942 -0.0020749
bnid2943 bnid2943 -0.00172571
bnid2944 bnid2944 -0.000722074
bnid2945 bnid2945 -0.00102592
bnid2946 bnid2946 -0.000379831
bnid2947 bnid2947 -0.00108272
bnid2948 bnid2948 -0.00123653
bnid2949 bnid2949 -0.000497351
bnid2950 bnid2950 -3.52353e-05
bnid2951 bnid2951 -0.000493441
bnid2952 bnid2952 -0.000782252
bnid2953 bnid2953 -0.0018918
bnid2954 bnid2954 -0.000381276
bnid2955 bnid2955 -0.00199695
bnid2956 bnid2956 -0.00291668
bnid2957 bnid2957 -0.000639981
bnid2958 bnid2958 -0.00215283
bnid2959 bnid2959 -0.00197168
bnid2960 bnid2960 -0.00100048
bnid2961 bnid2961 -0.000558654
bnid2962 bnid2962 -0.0025632
bnid2963 bnid2963 -0.000471399
bnid2964 bnid2964 -0.00168985
bnid2965 bnid2965 -0.000453417
bnid2966 bnid2966 -0.00199835
bnid2967 bnid2967 -0.00137072
bnid2968 bnid2968 -0.0014585
bnid2969 bnid2969 -0.00149744
bnid2970 bnid2970 -0.00188932
bnid2971 bnid2971 -0.00086819
bnid2972 bnid2972 -0.00104319
bnid2973 bnid2973 -0.00151952
bnid2974 bnid2974 -0.00198445
bnid2975 bnid2975 -0.000782104
bnid2976 bnid2976 -0.00169985
bnid2977 bnid2977 -0.00116055
bnid2978 bnid2978 -0.00183288
bnid2979 bnid2979 -0.00233846
bnid2980 bnid2980 -0.00140916
bnid2981 bnid2981 -0.00119688
bnid2982 bnid2982 -0.00254187
bnid2983 bnid2983 -0.000298747
bnid2984 bnid2984 -0.00194989
bnid2985 bnid2985 -0.00177933
bnid2986 bnid2986 -0.00252651
bnid2987 bnid2987 -0.0019162
bnid2988 bnid2988 -0.00252712
bnid2989 bnid2989 -0.00161002
bnid2990 bnid2990 -0.00239244
bnid2991 bnid2991 -0.000899678
bnid2992 bnid2992 -0.00283105
bnid2993 bnid2993 -0.00180443
bnid2994 bnid2994 -0.00250748
bnid2995 bnid2995 -0.000990574
bnid2996 bnid2996 -0.00187787
bnid2997 bnid2997 -0.00211231
bnid2998 bnid2998 -0.00241332
bnid2999 bnid2999 -0.000674848
bnid3000 bnid3000 -0.00163978
bnid3001 bnid3001 -0.00210864
bnid3002 bnid3002 -0.00286833
bnid3003 bnid3003 -0.0012501
bnid3004 bnid3004 -0.00193893
bnid3005 bnid3005 -0.00242202
bnid3006 bnid3006 -0.00236874
bnid3007 bnid3007 -0.00183137
bnid3008 bnid3008 -0.00143182
bnid3009 bnid3009 -0.0029284
bnid3010 bnid3010 -0.00152248
bnid3011 bnid3011 -0.00309911
bnid3012 bnid3012 -0.00169171
bnid3013 bnid3013 -0.00177842
bnid3014 bnid3014 -0.00203974
bnid3015 bnid3015 -0.0024042
bnid3016 bnid3016 -0.00255814
bnid3017 bnid3017 -0.00121724
bnid3018 bnid3018 -0.00232294
bnid3019 bnid3019 -0.00162478
bnid3020 bnid3020 -0.00235407
bnid3021 bnid3021 -0.00158734
bnid3022 bnid3022 -0.00297197
bnid3023 bnid3023 -0.00250257
bnid3024 bnid3024 -0.002742
bnid3025 bnid3025 -0.00240884
bnid3026 bnid3026 -0.00262934
bnid3027 bnid3027 -0.00274778
bnid3028 bnid3028 -0.00252037
bnid3029 bnid3029 -0.00252404
bnid3030 bnid3030 -0.00199841
bnid3031 bnid3031 -0.00282693
bnid3032 bnid3032 -0.00193942
bnid3033 bnid3033 -0.00231476
bnid3034 bnid3034 -0.00410783
bnid3035 bnid3035 -0.00214892
bnid3036 bnid3036 -0.00249893
bnid3037 bnid3037 -0.00224781
bnid3038 bnid3038 -0.00333596
bnid3039 bnid3039 -0.0022593
bnid3040 bnid3040 -0.00210502
bnid3041 bnid3041 -0.0033691
bnid3042 bnid3042 -0.0020344
bnid3043 bnid3043 -0.0026126
bnid3044 bnid3044 -0.00280935
bnid3045 bnid3045 -0.0019807
bnid3046 bnid3046 -0.00314129
bnid3047 bnid3047 -0.00243077
bnid3048 bnid3048 -0.00363264
bnid3049 bnid3049 -0.00283563
bnid3050 bnid3050 -0.00315261
bnid3051 bnid3051 -0.00287742
bnid3052 bnid3052 -0.00106321
bnid3053 bnid3053 -0.00292883
bnid3054 bnid3054 -0.0031456
bnid3055 bnid3055 -0.00245247
bnid3056 bnid3056 -0.0026642
bnid3057 bnid3057 -0.00261694
bnid3058 bnid3058 -0.00249975
bnid3059 bnid3059 -0.00380273
bnid3060 bnid3060 -0.00432641
bnid3061 bnid3061 -0.00333937
bnid3062 bnid3062 -0.00194141
bnid3063 bnid3063 -0.00331097
bnid3064 bnid3064 -0.00358985
bnid3065 bnid3065 -0.00197602
bnid3066 bnid3066 -0.00313945
bnid3067 bnid3067 -0.00312505
bnid3068 bnid3068 -0.00310549
bnid3069 bnid3069 -0.00345779
bnid3070 bnid3070 -0.00329405
bnid3071 bnid3071 -0.00288787
bnid3072 bnid3072 -0.00291547
bnid3073 bnid3073 -0.00287398
bnid3074 bnid3074 -0.00388991
bnid3075 bnid3075 -0.00278614
bnid3076 bnid3076 -0.00359024
bnid3077 bnid3077 -0.00268099
bnid3078 bnid3078 -0.00337009
bnid3079 bnid3079 -0.00315279
bnid3080 bnid3080 -0.00283427
bnid3081 bnid3081 -0.00314501
bnid3082 bnid3082 -0.0035447
bnid3083 bnid3083 -0.0024535
bnid3084 bnid3084 -0.00361973
bnid3085 bnid3085 -0.00234084
bnid3086 bnid3086 -0.00180619
bnid3087 bnid3087 -0.00421759
bnid3088 bnid3088 -0.00277148
bnid3089 bnid3089 -0.00317729
bnid3090 bnid3090 -0.00247819
bnid3091 bnid3091 -0.00442815
bnid3092 bnid3092 -0.00454332
bnid3093 bnid3093 -0.00315525
bnid3094 bnid3094 -0.00240229
bnid3095 bnid3095 -0.00373518
bnid3096 bnid3096 -0.00391261
bnid3097 bnid3097 -0.00502514
bnid3098 bnid3098 -0.0027766
bnid3099 bnid3099 -0.00436493
bnid3100 bnid3100 -0.00356284
bnid3101 bnid3101 -0.00255281
bnid3102 bnid3102 -0.00404031
bnid3103 bnid3103 -0.00441828
bnid3104 bnid3104 -0.00505818
bnid3105 bnid3105 -0.00409685
bnid3106 bnid3106 -0.00353953
bnid3107 bnid3107 -0.00481843
bnid3108 bnid3108 -0.0031907
bnid3109 bnid3109 -0.00340032
bnid3110 bnid3110 -0.00312183
bnid3111 bnid3111 -0.00356262
bnid3112 bnid3112 -0.00377569
bnid3113 bnid3113 -0.00341564
bnid3114 bnid3114 -0.00381535
bnid3115 bnid3115 -0.0042668
bnid3116 bnid3116 -0.00300089
bnid3117 bnid3117 -0.00377334
bnid3118 bnid3118 -0.00413074
bnid3119 bnid3119 -0.00360604
bnid3120 bnid3120 -0.00367355
bnid3121 bnid3121 -0.00375152
bnid3122 bnid3122 -0.00463593
bnid3123 bnid3123 -0.00433187
bnid3124 bnid3124 -0.00284066
bnid3125 bnid3125 -0.005051
bnid3126 bnid3126 -0.00433449
bnid3127 bnid3127 -0.00350562
bnid3128 bnid3128 -0.00423265
bnid3129 bnid3129 -0.00464593
bnid3130 bnid3130 -0.00490689
bnid3131 bnid3131 -0.00496985
bnid3132 bnid3132 -0.0035882
bnid3133 bnid3133 -0.00457141
bnid3134 bnid3134 -0.00538883
bnid3135 bnid3135 -0.00587927
bnid3136 bnid3136 -0.00413681
bnid3137 bnid3137 -0.00326203
bnid3138 bnid3138 -0.00561501
bnid3139 bnid3139 -0.0044367
bnid3140 bnid3140 -0.00508048
bnid3141 bnid3141 -0.00465619
bnid3142 bnid3142 -0.00385033
bnid3143 bnid3143 -0.00426579
bnid3144 bnid3144 -0.00426172
bnid3145 bnid3145 -0.00404357
bnid3146 bnid3146 -0.00435611
bnid3147 bnid3147 -0.00414671
bnid3148 bnid3148 -0.00417581
bnid3149 bnid3149 -0.0043876
bnid3150 bnid3150 -0.00409639
bnid3151 bnid3151 -0.00318051
bnid3152 bnid3152 -0.00547468
bnid3153 bnid3153 -0.00482476
bnid3154 bnid3154 -0.00484436
bnid3155 bnid3155 -0.00475756
bnid3156 bnid3156 -0.00478343
bnid3157 bnid3157 -0.0047607
bnid3158 bnid3158 -0.00496344
bnid3159 bnid3159 -0.00404945
bnid3160 bnid3160 -0.00456725
bnid3161 bnid3161 -0.00498951
bnid3162 bnid3162 -0.00535922
bnid3163 bnid3163 -0.004853
bnid3164 bnid3164 -0.00483566
bnid3165 bnid3165 -0.00429176
bnid3166 bnid3166 -0.00522832
bnid3167 bnid3167 -0.00566282
bnid3168 bnid3168 -0.00393226
bnid3169 bnid3169 -0.0047237
bnid3170 bnid3170 -0.00366989
bnid3171 bnid3171 -0.00496149
bnid3172 bnid3172 -0.00500797
bnid3173 bnid3173 -0.00408201
bnid3174 bnid3174 -0.00462113
bnid3175 bnid3175 -0.00581528
bnid3176 bnid3176 -0.00455202
bnid3177 bnid3177 -0.00407856
bnid3178 bnid3178 -0.0058107
bnid3179 bnid3179 -0.0049138
bnid3180 bnid3180 -0.00559927
bnid3181 bnid3181 -0.00472394
bnid3182 bnid3182 -0.00473331
bnid3183 bnid3183 -0.00572747
bnid3184 bnid3184 -0.00391233
bnid3185 bnid3185 -0.00452844
bnid3186 bnid3186 -0.00519859
bnid3187 bnid3187 -0.00505067
bnid3188 bnid3188 -0.00608552
bnid3189 bnid3189 -0.00454075
bnid3190 bnid3190 -0.00464051
bnid3191 bnid3191 -0.00595503
bnid3192 bnid3192 -0.00456331
bnid3193 bnid3193 -0.0053798
bnid3194 bnid3194 -0.00604456
bnid3195 bnid3195 -0.00537848
bnid3196 bnid3196 -0.00574123
bnid3197 bnid3197 -0.00518665
bnid3198 bnid3198 -0.00519224
bnid3199 bnid3199 -0.0052907
bnid3200 bnid3200 -0.00478743
bnid3201 bnid3201 -0.00598814
bnid3202 bnid3202 -0.00519859
bnid3203 bnid3203 -0.00658189
bnid3204 bnid3204 -0.00571457
bnid3205 bnid3205 -0.00523699
bnid3206 bnid3206 -0.00500831
bnid3207 bnid3207 -0.00519543
bnid3208 bnid3208 -0.00590457
bnid3209 bnid3209 -0.00553472
bnid3210 bnid3210 -0.00478581
bnid3211 bnid3211 -0.00478528
bnid3212 bnid3212 -0.00545872
bnid3213 bnid3213 -0.00498328
bnid3214 bnid3214 -0.00606608
bnid3215 bnid3215 -0.0047824
bnid3216 bnid3216 -0.00525907
bnid3217 bnid3217 -0.00612618
bnid3218 bnid3218 -0.00579504
bnid3219 bnid3219 -0.00628277
bnid3220 bnid3220 -0.00423963
bnid3221 bnid3221 -0.00672155
bnid3222 bnid3222 -0.00669561
bnid3223 bnid3223 -0.00446681
bnid3224 bnid3224 -0.00572884
bnid3225 bnid3225 -0.0057847
bnid3226 bnid3226 -0.00608831
bnid3227 bnid3227 -0.00557766
bnid3228 bnid3228 -0.00519887
bnid3229 bnid3229 -0.00595309
bnid3230 bnid3230 -0.00590717
bnid3231 bnid3231 -0.00523901
bnid3232 bnid3232 -0.0062168
bnid3233 bnid3233 -0.00671325
bnid3234 bnid3234 -0.00563849
bnid3235 bnid3235 -0.00496655
bnid3236 bnid3236 -0.00525661
bnid3237 bnid3237 -0.00431495
bnid3238 bnid3238 -0.00562674
bnid3239 bnid3239 -0.0064066
bnid3240 bnid3240 -0.00536168
bnid3241 bnid3241 -0.00636233
bnid3242 bnid3242 -0.00522938
bnid3243 bnid3243 -0.00609498
bnid3244 bnid3244 -0.00643597
bnid3245 bnid3245 -0.00627446
bnid3246 bnid3246 -0.00575258
bnid3247 bnid3247 -0.00582072
bnid3248 bnid3248 -0.00674785
bnid3249 bnid3249 -0.00573074
bnid3250 bnid3250 -0.00629557
bnid3251 bnid3251 -0.00665077
bnid3252 bnid3252 -0.0055744
bnid3253 bnid3253 -0.00707858
bnid3254 bnid3254 -0.00644154
bnid3255 bnid3255 -0.00604137
bnid3256 bnid3256 -0.00603156
bnid3257 bnid3257 -0.00633778
bnid3258 bnid3258 -0.00624375
bnid3259 bnid3259 -0.00608339
bnid3260 bnid3260 -0.00664784
bnid3261 bnid3261 -0.00639694
bnid3262 bnid3262 -0.00557041
bnid3263 bnid3263 -0.00622125
bnid3264 bnid3264 -0.00652176
bnid3265 bnid3265 -0.00605369
bnid3266 bnid3266 -0.00569543
bnid3267 bnid3267 -0.00574453
bnid3268 bnid3268 -0.0061889
bnid3269 bnid3269 -0.00736959
bnid3270 bnid3270 -0.00686288
bnid3271 bnid3271 -0.00672767
bnid3272 bnid3272 -0.00588471
bnid3273 bnid3273 -0.00682951
bnid3274 bnid3274 -0.00642964
bnid3275 bnid3275 -0.00694567
bnid3276 bnid3276 -0.006422
bnid3277 bnid3277 -0.00622785
bnid3278 bnid3278 -0.00621367
bnid3279 bnid3279 -0.00549656
bnid3280 bnid3280 -0.00758632
bnid3281 bnid3281 -0.00594499
bnid3282 bnid3282 -0.00751882
bnid3283 bnid3283 -0.00666033
bnid3284 bnid3284 -0.00646415
bnid3285 bnid3285 -0.00773604
bnid3286 bnid3286 -0.00756509
bnid3287 bnid3287 -0.0072466
bnid3288 bnid3288 -0.00761836
bnid3289 bnid3289 -0.00646117
bnid3290 bnid3290 -0.00764207
bnid3291 bnid3291 -0.00599483
bnid3292 bnid3292 -0.00625482
bnid3293 bnid3293 -0.0067677
bnid3294 bnid3294 -0.00606034
bnid3295 bnid3295 -0.00633758
bnid3296 bnid3296 -0.00716384
bnid3297 bnid3297 -0.00669185
bnid3298 bnid3298 -0.00689382
bnid3299 bnid3299 -0.00615955
bnid3300 bnid3300 -0.00689379
bnid3301 bnid3301 -0.00726228
bnid3302 bnid3302 -0.006974
bnid3303 bnid3303 -0.00657276
bnid3304 bnid3304 -0.00745244
bnid3305 bnid3305 -0.00719413
bnid3306 bnid3306 -0.00723797
bnid3307 bnid3307 -0.00723268
bnid3308 bnid3308 -0.00661367
bnid3309 bnid3309 -0.00729427
bnid3310 bnid3310 -0.00764398
bnid3311 bnid3311 -0.00621188
bnid3312 bnid3312 -0.00631338
bnid3313 bnid3313 -0.00811948
bnid3314 bnid3314 -0.00782096
bnid3315 bnid3315 -0.00574716
bnid3316 bnid3316 -0.006853
bnid3317 bnid3317 -0.00581443
bnid3318 bnid3318 -0.00748536
bnid3319 bnid3319 -0.0059565
bnid3320 bnid3320 -0.00742963
bnid3321 bnid3321 -0.00720211
bnid3322 bnid3322 -0.00701777
bnid3323 bnid3323 -0.0061322
bnid3324 bnid3324 -0.00767242
bnid3325 bnid3325 -0.00773674
bnid3326 bnid3326 -0.00659327
bnid3327 bnid3327 -0.00701301
bnid3328 bnid3328 -0.00742562
bnid3329 bnid3329 -0.00720362
bnid3330 bnid3330 -0.00714726
bnid3331 bnid3331 -0.00718846
bnid3332 bnid3332 -0.00823252
bnid3333 bnid3333 -0.00674775
bnid3334 bnid3334 -0.00693376
bnid3335 bnid3335 -0.0075267
bnid3336 bnid3336 -0.0078249
bnid3337 bnid3337 -0.00644762
bnid3338 bnid3338 -0.00772997
bnid3339 bnid3339 -0.00712472
bnid3340 bnid3340 -0.00760883
bnid3341 bnid3341 -0.00724859
bnid3342 bnid3342 -0.00671436
bnid3343 bnid3343 -0.00764714
bnid3344 bnid3344 -0.0091821
bnid3345 bnid3345 -0.00810935
bnid3346 bnid3346 -0.00767394
bnid3347 bnid3347 -0.00739271
bnid3348 bnid3348 -0.00765754
bnid3349 bnid3349 -0.00765261
bnid3350 bnid3350 -0.00810681
bnid3351 bnid3351 -0.00785875
bnid3352 bnid3352 -0.00737867
bnid3353 bnid3353 -0.00760772
bnid3354 bnid3354 -0.00850394
bnid3355 bnid3355 -0.00786339
bnid3356 bnid3356 -0.00696171
bnid3357 bnid3357 -0.00789586
bnid3358 bnid3358 -0.00757734
bnid3359 bnid3359 -0.00774472
bnid3360 bnid3360 -0.00607947
bnid3361 bnid3361 -0.00818181
bnid3362 bnid3362 -0.00646084
bnid3363 bnid3363 -0.00876641
bnid3364 bnid3364 -0.00741618
bnid3365 bnid3365 -0.00787431
bnid3366 bnid3366 -0.00779416
bnid3367 bnid3367 -0.00738823
bnid3368 bnid3368 -0.00837278
bnid3369 bnid3369 -0.00817776
bnid3370 bnid3370 -0.00773411
bnid3371 bnid3371 -0.00767602
bnid3372 bnid3372 -0.00832738
bnid3373 bnid3373 -0.00855928
bnid3374 bnid3374 -0.00796108
bnid3375 bnid3375 -0.00787442
bnid3376 bnid3376 -0.00830297
bnid3377 bnid3377 -0.00850558
bnid3378 bnid3378 -0.00815783
bnid3379 bnid3379 -0.00771572
bnid3380 bnid3380 -0.00846651
bnid3381 bnid3381 -0.0080827
bnid3382 bnid3382 -0.00840305
bnid3383 bnid3383 -0.00750032
bnid3384 bnid3384 -0.00834245
bnid3385 bnid3385 -0.00839534
bnid3386 bnid3386 -0.00815166
bnid3387 bnid3387 -0.00836903
bnid3388 bnid3388 -0.00724119
bnid3389 bnid3389 -0.00868796
bnid3390 bnid3390 -0.00850875
bnid3391 bnid3391 -0.00876683
bnid3392 bnid3392 -0.00718418
bnid3393 bnid3393 -0.00780487
bnid3394 bnid3394 -0.00914236
bnid3395 bnid3395 -0.00903866
bnid3396 bnid3396 -0.00867718
bnid3397 bnid3397 -0.00826801
bnid3398 bnid3398 -0.00943265
bnid3399 bnid3399 -0.00893981
bnid3400 bnid3400 -0.00867447
bnid3401 bnid3401 -0.00887204
bnid3402 bnid3402 -0.0083696
bnid3403 bnid3403 -0.0088055
bnid3404 bnid3404 -0.00814623
bnid3405 bnid3405 -0.0089887
bnid3406 bnid3406 -0.00961717
bnid3407 bnid3407 -0.00753146
bnid3408 bnid3408 -0.00877418
bnid3409 bnid3409 -0.00865011
bnid3410 bnid3410 -0.0090067
bnid3411 bnid3411 -0.00802717
bnid3412 bnid3412 -0.00887494
bnid3413 bnid3413 -0.00892593
bnid3414 bnid3414 -0.00881348
bnid3415 bnid3415 -0.00948013
bnid3416 bnid3416 -0.00878397
bnid3417 bnid3417 -0.00693593
bnid3418 bnid3418 -0.00826318
bnid3419 bnid3419 -0.00776828
bnid3420 bnid3420 -0.00869946
bnid3421 bnid3421 -0.00865379
bnid3422 bnid3422 -0.00924835
bnid3423 bnid3423 -0.0100745
bnid3424 bnid3424 -0.00971773
bnid3425 bnid3425 -0.00807923
bnid3426 bnid3426 -0.00860526
bnid3427 bnid3427 -0.00883251
bnid3428 bnid3428 -0.00874873
bnid3429 bnid3429 -0.00965133
bnid3430 bnid3430 -0.00822423
bnid3431 bnid3431 -0.00958021
bnid3432 bnid3432 -0.00884565
bnid3433 bnid3433 -0.00884142
bnid3434 bnid3434 -0.00801863
bnid3435 bnid3435 -0.00890484
bnid3436 bnid3436 -0.00930444
bnid3437 bnid3437 -0.00934737
bnid3438 bnid3438 -0.00909705
bnid3439 bnid3439 -0.00938838
bnid3440 bnid3440 -0.00883826
bnid3441 bnid3441 -0.008745
bnid3442 bnid3442 -0.00883037
bnid3443 bnid3443 -0.00862118
bnid3444 bnid3444 -0.00820476
bnid3445 bnid3445 -0.00955936
bnid3446 bnid3446 -0.00867423
bnid3447 bnid3447 -0.00966096
bnid3448 bnid3448 -0.00929164
bnid3449 bnid3449 -0.00964917
bnid3450 bnid3450 -0.00845803
bnid3451 bnid3451 -0.00795947
bnid3452 bnid3452 -0.0107253
bnid3453 bnid3453 -0.00879577
bnid3454 bnid3454 -0.00893724
bnid3455 bnid3455 -0.00920335
bnid3456 bnid3456 -0.0101143
bnid3457 bnid3457 -0.00847516
bnid3458 bnid3458 -0.00908207
bnid3459 bnid3459 -0.00860297
bnid3460 bnid3460 -0.00922154
bnid3461 bnid3461 -0.0100756
bnid3462 bnid3462 -0.00847804
bnid3463 bnid3463 -0.00847388
bnid3464 bnid3464 -0.00878302
bnid3465 bnid3465 -0.009202
bnid3466 bnid3466 -0.00879568
bnid3467 bnid3467 -0.00975847
bnid3468 bnid3468 -0.0090846
bnid3469 bnid3469 -0.00915989
bnid3470 bnid3470 -0.010421
bnid3471 bnid3471 -0.00966627
bnid3472 bnid3472 -0.00950104
bnid3473 bnid3473 -0.00985141
bnid3474 bnid3474 -0.00913721
bnid3475 bnid3475 -0.00939247
bnid3476 bnid3476 -0.00947028
bnid3477 bnid3477 -0.00909021
bnid3478 bnid3478 -0.0105899
bnid3479 bnid3479 -0.0111088
bnid3480 bnid3480 -0.00977465
bnid3481 bnid3481 -0.0100872
bnid3482 bnid3482 -0.00839546
bnid3483 bnid3483 -0.0113551
bnid3484 bnid3484 -0.00902558
bnid3485 bnid3485 -0.0101058
bnid3486 bnid3486 -0.00997688
bnid3487 bnid3487 -0.0091992
bnid3488 bnid3488 -0.0100934
bnid3489 bnid3489 -0.0100414
bnid3490 bnid3490 -0.0105334
bnid3491 bnid3491 -0.00969677
bnid3492 bnid3492 -0.0102501
bnid3493 bnid3493 -0.00968419
bnid3494 bnid3494 -0.00902469
bnid3495 bnid3495 -0.00981364
bnid3496 bnid3496 -0.00937104
bnid3497 bnid3497 -0.00952032
bnid3498 bnid3498 -0.00982617
bnid3499 bnid3499 -0.00999787
bnid3500 bnid3500 -0.00880292
bnid3501 bnid3501 -0.00975193
bnid3502 bnid3502 -0.00970958
bnid3503 bnid3503 -0.0102445
bnid3504 bnid3504 -0.0100461
bnid3505 bnid3505 -0.00863805
bnid3506 bnid3506 -0.00918127
bnid3507 bnid3507 -0.010976
bnid3508 bnid3508 -0.0102547
bnid3509 bnid3509 -0.00942904
bnid3510 bnid3510 -0.00984054
bnid3511 bnid3511 -0.00953152
bnid3512 bnid3512 -0.01026
bnid3513 bnid3513 -0.0105309
bnid3514 bnid3514 -0.0105019
bnid3515 bnid3515 -0.00984036
bnid3516 bnid3516 -0.0103771
bnid3517 bnid3517 -0.0104058
bnid3518 bnid3518 -0.0106829
bnid3519 bnid3519 -0.0098842
bnid3520 bnid3520 -0.0109691
bnid3521 bnid3521 -0.00946758
bnid3522 bnid3522 -0.0104287
bnid3523 bnid3523 -0.00997092
bnid3524 bnid3524 -0.0108484
bnid3525 bnid3525 -0.0100817
bnid3526 bnid3526 -0.0103967
bnid3527 bnid3527 -0.00986392
bnid3528 bnid3528 -0.0108079
bnid3529 bnid3529 -0.0103603
bnid3530 bnid3530 -0.0109347
bnid3531 bnid3531 -0.00874311
bnid3532 bnid3532 -0.0106663
bnid3533 bnid3533 -0.011162
bnid3534 bnid3534 -0.0103151
bnid3535 bnid3535 -0.0102337
bnid3536 bnid3536 -0.0105261
bnid3537 bnid3537 -0.0098541
bnid3538 bnid3538 -0.0118527
bnid3539 bnid3539 -0.0109172
bnid3540 bnid3540 -0.00955164
bnid3541 bnid3541 -0.0119031
bnid3542 bnid3542 -0.0107446
bnid3543 bnid3543 -0.0103965
bnid3544 bnid3544 -0.0100024
bnid3545 bnid3545 -0.00958964
bnid3546 bnid3546 -0.0104572
bnid3547 bnid3547 -0.0110859
bnid3548 bnid3548 -0.0109321
bnid3549 bnid3549 -0.0113613
bnid3550 bnid3550 -0.010942
bnid3551 bnid3551 -0.0119684
bnid3552 bnid3552 -0.0116304
bnid3553 bnid3553 -0.0102289
bnid3554 bnid3554 -0.0109449
bnid3555 bnid3555 -0.0109925
bnid3556 bnid3556 -0.0110023
bnid3557 bnid3557 -0.011037
bnid3558 bnid3558 -0.0109566
bnid3559 bnid3559 -0.011176
bnid3560 bnid3560 -0.0114268
bnid3561 bnid3561 -0.0112397
bnid3562 bnid3562 -0.0118079
bnid3563 bnid3563 -0.00969174
bnid3564 bnid3564 -0.0113466
bnid3565 bnid3565 -0.0114038
bnid3566 bnid3566 -0.0109959
bnid3567 bnid3567 -0.0113821
bnid3568 bnid3568 -0.0110513
bnid3569 bnid3569 -0.0102612
bnid3570 bnid3570 -0.011319
bnid3571 bnid3571 -0.0109764
bnid3572 bnid3572 -0.0116456
bnid3573 bnid3573 -0.0111903
bnid3574 bnid3574 -0.0113853
bnid3575 bnid3575 -0.011076
bnid3576 bnid3576 -0.0115321
bnid3577 bnid3577 -0.00991432
bnid3578 bnid3578 -0.0101512
bnid3579 bnid3579 -0.0107966
bnid3580 bnid3580 -0.011564
bnid3581 bnid3581 -0.011113
bnid3582 bnid3582 -0.0113868
bnid3583 bnid3583 -0.0119002
bnid3584 bnid3584 -0.0115991
bnid3585 bnid3585 -0.0112781
bnid3586 bnid3586 -0.0121915
bnid3587 bnid3587 -0.0119335
bnid3588 bnid3588 -0.0111281
bnid3589 bnid3589 -0.0105763
bnid3590 bnid3590 -0.0119001
bnid3591 bnid3591 -0.01251
bnid3592 bnid3592 -0.0111955
bnid3593 bnid3593 -0.0120423
bnid3594 bnid3594 -0.010723
bnid3595 bnid3595 -0.0117505
bnid3596 bnid3596 -0.0115983
bnid3597 bnid3597 -0.0120519
bnid3598 bnid3598 -0.0113315
bnid3599 bnid3599 -0.0116678
bnid3600 bnid3600 -0.0122817
bnid3601 bnid3601 -0.0106851
bnid3602 bnid3602 -0.0110213
bnid3603 bnid3603 -0.011686
bnid3604 bnid3604 -0.0117053
bnid3605 bnid3605 -0.012654
bnid3606 bnid3606 -0.0122699
bnid3607 bnid3607 -0.0114258
bnid3608 bnid3608 -0.0115446
bnid3609 bnid3609 -0.0118727
bnid3610 bnid3610 -0.0108833
bnid3611 bnid3611 -0.0113272
bnid3612 bnid3612 -0.0118037
bnid3613 bnid3613 -0.0106595
bnid3614 bnid3614 -0.0110267
bnid3615 bnid3615 -0.0123678
bnid3616 bnid3616 -0.0108846
bnid3617 bnid3617 -0.011968
bnid3618 bnid3618 -0.0125513
bnid3619 bnid3619 -0.00982101
bnid3620 bnid3620 -0.0113974
bnid3621 bnid3621 -0.0110554
bnid3622 bnid3622 -0.0119608
bnid3623 bnid3623 -0.0119251
bnid3624 bnid3624 -0.0112333
bnid3625 bnid3625 -0.0113822
bnid3626 bnid3626 -0.0117345
bnid3627 bnid3627 -0.012043
bnid3628 bnid3628 -0.0117768
bnid3629 bnid3629 -0.0119694
bnid3630 bnid3630 -0.0126146
bnid3631 bnid3631 -0.0111285
bnid3632 bnid3632 -0.0107089
bnid3633 bnid3633 -0.0124295
bnid3634 bnid3634 -0.012432
bnid3635 bnid3635 -0.0107354
bnid3636 bnid3636 -0.0118165
bnid3637 bnid3637 -0.01178
bnid3638 bnid3638 -0.0129791
bnid3639 bnid3639 -0.0126331
bnid3640 bnid3640 -0.0118095
bnid3641 bnid3641 -0.0118607
bnid3642 bnid3642 -0.0116841
bnid3643 bnid3643 -0.0125466
bnid3644 bnid3644 -0.0126725
bnid3645 bnid3645 -0.0121482
bnid3646 bnid3646 -0.0134788
bnid3647 bnid3647 -0.0126094
bnid3648 bnid3648 -0.0119663
bnid3649 bnid3649 -0.0116944
bnid3650 bnid3650 -0.0123466
bnid3651 bnid3651 -0.0131215
bnid3652 bnid3652 -0.0128005
bnid3653 bnid3653 -0.0113758
bnid3654 bnid3654 -0.0123118
bnid3655 bnid3655 -0.0140553
bnid3656 bnid3656 -0.0121516
bnid3657 bnid3657 -0.0115077
bnid3658 bnid3658 -0.0137466
bnid3659 bnid3659 -0.0116884
bnid3660 bnid3660 -0.0120869
bnid3661 bnid3661 -0.0132643
bnid3662 bnid3662 -0.0130371
bnid3663 bnid3663 -0.0125011
bnid3664 bnid3664 -0.0133998
bnid3665 bnid3665 -0.0117306
bnid3666 bnid3666 -0.0130046
bnid3667 bnid3667 -0.0122792
bnid3668 bnid3668 -0.0118471
bnid3669 bnid3669 -0.0135428
bnid3670 bnid3670 -0.0125348
bnid3671 bnid3671 -0.0125204
bnid3672 bnid3672 -0.0127424
bnid3673 bnid3673 -0.0124304
bnid3674 bnid3674 -0.0117085
bnid3675 bnid3675 -0.012392
bnid3676 bnid3676 -0.0126704
bnid3677 bnid3677 -0.0121885
bnid3678 bnid3678 -0.0134399
bnid3679 bnid3679 -0.0127048
bnid3680 bnid3680 -0.0134398
bnid3681 bnid3681 -0.0120176
bnid3682 bnid3682 -0.0133505
bnid3683 bnid3683 -0.0124189
bnid3684 bnid3684 -0.013937
bnid3685 bnid3685 -0.0117142
bnid3686 bnid3686 -0.0130521
bnid3687 bnid3687 -0.0122106
bnid3688 bnid3688 -0.0126876
bnid3689 bnid3689 -0.0135577
bnid3690 bnid3690 -0.0132035
bnid3691 bnid3691 -0.0123953
bnid3692 bnid3692 -0.0134811
bnid3693 bnid3693 -0.0121582
bnid3694 bnid3694 -0.0121732
bnid3695 bnid3695 -0.0129066
bnid3696 bnid3696 -0.0124822
bnid3697 bnid3697 -0.0125879
bnid3698 bnid3698 -0.0125847
bnid3699 bnid3699 -0.0131952
bnid3700 bnid3700 -0.0131701
bnid3701 bnid3701 -0.0125786
bnid3702 bnid3702 -0.0132113
bnid3703 bnid3703 -0.0134567
bnid3704 bnid3704 -0.0123008
bnid3705 bnid3705 -0.0131531
bnid3706 bnid3706 -0.0131008
bnid3707 bnid3707 -0.0127377
bnid3708 bnid3708 -0.0124412
bnid3709 bnid3709 -0.0132772
bnid3710 bnid3710 -0.0134934
bnid3711 bnid3711 -0.0137369
bnid3712 bnid3712 -0.0140175
bnid3713 bnid3713 -0.0121024
bnid3714 bnid3714 -0.0132364
bnid3715 bnid3715 -0.012149
bnid3716 bnid3716 -0.0136238
bnid3717 bnid3717 -0.0132069
bnid3718 bnid3718 -0.0132281
bnid3719 bnid3719 -0.0121224
bnid3720 bnid3720 -0.0132378
bnid3721 bnid3721 -0.0136472
bnid3722 bnid3722 -0.0125774
bnid3723 bnid3723 -0.0139442
bnid3724 bnid3724 -0.0118001
bnid3725 bnid3725 -0.0144534
bnid3726 bnid3726 -0.0128388
bnid3727 bnid3727 -0.0131761
bnid3728 bnid3728 -0.0136515
bnid3729 bnid3729 -0.0138408
bnid3730 bnid3730 -0.0140083
bnid3731 bnid3731 -0.0141009
bnid3732 bnid3732 -0.0133387
bnid3733 bnid3733 -0.0150475
bnid3734 bnid3734 -0.0143737
bnid3735 bnid3735 -0.0135349
bnid3736 bnid3736 -0.0125788
bnid3737 bnid3737 -0.0135768
bnid3738 bnid3738 -0.0142556
bnid3739 bnid3739 -0.0139777
bnid3740 bnid3740 -0.0128453
bnid3741 bnid3741 -0.0142494
bnid3742 bnid3742 -0.0142558
bnid3743 bnid3743 -0.0127431
bnid3744 bnid3744 -0.013465
bnid3745 bnid3745 -0.0123663
bnid3746 bnid3746 -0.0138447
bnid3747 bnid3747 -0.0134462
bnid3748 bnid3748 -0.0140559
bnid3749 bnid3749 -0.0129061
bnid3750 bnid3750 -0.0134177
bnid3751 bnid3751 -0.0132342
bnid3752 bnid3752 -0.0137306
bnid3753 bnid3753 -0.0135857
bnid3754 bnid3754 -0.013062
bnid3755 bnid3755 -0.0141528
bnid3756 bnid3756 -0.0133191
bnid3757 bnid3757 -0.0136605
bnid3758 bnid3758 -0.0138947
bnid3759 bnid3759 -0.0138392
bnid3760 bnid3760 -0.0140363
bnid3761 bnid3761 -0.0135256
bnid3762 bnid3762 -0.0141992
bnid3763 bnid3763 -0.0121112
bnid3764 bnid3764 -0.0139895
bnid3765 bnid3765 -0.0143521
bnid3766 bnid3766 -0.0143088
bnid3767 bnid3767 -0.013265
bnid3768 bnid3768 -0.0135509
bnid3769 bnid3769 -0.0141395
bnid3770 bnid3770 -0.0143019
bnid3771 bnid3771 -0.0137808
bnid3772 bnid3772 -0.0152745
bnid3773 bnid3773 -0.012791
bnid3774 bnid3774 -0.0134398
bnid3775 bnid3775 -0.0140528
bnid3776 bnid3776 -0.0134888
bnid3777 bnid3777 -0.0144851
bnid3778 bnid3778 -0.0155053
bnid3779 bnid3779 -0.0145571
bnid3780 bnid3780 -0.0139138
bnid3781 bnid3781 -0.0148015
bnid3782 bnid3782 -0.0143112
bnid3783 bnid3783 -0.0148989
bnid3784 bnid3784 -0.0142404
bnid3785 bnid3785 -0.0153948
bnid3786 bnid3786 -0.0136485
bnid3787 bnid3787 -0.0138258
bnid3788 bnid3788 -0.0144269
bnid3789 bnid3789 -0.0146632
bnid3790 bnid3790 -0.014267
bnid3791 bnid3791 -0.015894
bnid3792 bnid3792 -0.0137272
bnid3793 bnid3793 -0.0145418
bnid3794 bnid3794 -0.0135679
bnid3795 bnid3795 -0.0133687
bnid3796 bnid3796 -0.0141674
bnid3797 bnid3797 -0.0140086
bnid3798 bnid3798 -0.0135632
bnid3799 bnid3799 -0.0153343
bnid3800 bnid3800 -0.0138944
bnid3801 bnid3801 -0.0139857
bnid3802 bnid3802 -0.0138688
bnid3803 bnid3803 -0.0135456
bnid3804 bnid3804 -0.0142152
bnid3805 bnid3805 -0.0147305
bnid3806 bnid3806 -0.0145957
bnid3807 bnid3807 -0.0153202
bnid3808 bnid3808 -0.0140765
bnid3809 bnid3809 -0.0137561
bnid3810 bnid3810 -0.0125859
bnid3811 bnid3811 -0.0140922
bnid3812 bnid3812 -0.0140256
bnid3813 bnid3813 -0.0144622
bnid3814 bnid3814 -0.0140391
bnid3815 bnid3815 -0.014133
bnid3816 bnid3816 -0.013897
bnid3817 bnid3817 -0.0135661
bnid3818 bnid3818 -0.0150012
bnid3819 bnid3819 -0.015358
bnid3820 bnid3820 -0.0147418
bnid3821 bnid3821 -0.0142578
bnid3822 bnid3822 -0.014982
bnid3823 bnid3823 -0.0152632
bnid3824 bnid3824 -0.0146323
bnid3825 bnid3825 -0.0149446
bnid3826 bnid3826 -0.0157832
bnid3827 bnid3827 -0.0141174
bnid3828 bnid3828 -0.0151173
bnid3829 bnid3829 -0.0153135
bnid3830 bnid3830 -0.0151133
bnid3831 bnid3831 -0.0141281
bnid3832 bnid3832 -0.0143565
bnid3833 bnid3833 -0.0144793
bnid3834 bnid3834 -0.0145213
bnid3835 bnid3835 -0.0156344
bnid3836 bnid3836 -0.0151111
bnid3837 bnid3837 -0.0148109
bnid3838 bnid3838 -0.0155951
bnid3839 bnid3839 -0.0143999
bnid3840 bnid3840 -0.0144396
bnid3841 bnid3841 -0.0156849
bnid3842 bnid3842 -0.0148787
bnid3843 bnid3843 -0.0141556
bnid3844 bnid3844 -0.0148327
bnid3845 bnid3845 -0.0144162
bnid3846 bnid3846 -0.016174
bnid3847 bnid3847 -0.0156472
bnid3848 bnid3848 -0.0144973
bnid3849 bnid3849 -0.0150207
bnid3850 bnid3850 -0.0148327
bnid3851 bnid3851 -0.0153985
bnid3852 bnid3852 -0.0155544
bnid3853 bnid3853 -0.0151341
bnid3854 bnid3854 -0.0148265
bnid3855 bnid3855 -0.0157066
bnid3856 bnid3856 -0.0158855
bnid3857 bnid3857 -0.015148
bnid3858 bnid3858 -0.0159695
bnid3859 bnid3859 -0.0150523
bnid3860 bnid3860 -0.0145951
bnid3861 bnid3861 -0.0147428
bnid3862 bnid3862 -0.0148459
bnid3863 bnid3863 -0.0161623
bnid3864 bnid3864 -0.0159205
bnid3865 bnid3865 -0.0146577
bnid3866 bnid3866 -0.0153841
bnid3867 bnid3867 -0.0158242
bnid3868 bnid3868 -0.0135831
bnid3869 bnid3869 -0.0147819
bnid3870 bnid3870 -0.014976
bnid3871 bnid3871 -0.0141885
bnid3872 bnid3872 -0.0154164
bnid3873 bnid3873 -0.0153319
bnid3874 bnid3874 -0.0155412
bnid3875 bnid3875 -0.0154145
bnid3876 bnid3876 -0.0156394
bnid3877 bnid3877 -0.0165023
bnid3878 bnid3878 -0.0144364
bnid3879 bnid3879 -0.0150515
bnid3880 bnid3880 -0.015491
bnid3881 bnid3881 -0.015056
bnid3882 bnid3882 -0.0150724
bnid3883 bnid3883 -0.0155228
bnid3884 bnid3884 -0.016113
bnid3885 bnid3885 -0.0157145
bnid3886 bnid3886 -0.0144569
bnid3887 bnid3887 -0.0144685
bnid3888 bnid3888 -0.0158863
bnid3889 bnid3889 -0.0152382
bnid3890 bnid3890 -0.0162749
bnid3891 bnid3891 -0.0148278
bnid3892 bnid3892 -0.0156214
bnid3893 bnid3893 -0.0156916
bnid3894 bnid3894 -0.0159518
bnid3895 bnid3895 -0.0160593
bnid3896 bnid3896 -0.0156745
bnid3897 bnid3897 -0.0157511
bnid3898 bnid3898 -0.0163837
bnid3899 bnid3899 -0.0168323
bnid3900 bnid3900 -0.0159427
bnid3901 bnid3901 -0.0167131
bnid3902 bnid3902 -0.0157848
bnid3903 bnid3903 -0.0171891
bnid3904 bnid3904 -0.0156821
bnid3905 bnid3905 -0.0158183
bnid3906 bnid3906 -0.0155243
bnid3907 bnid3907 -0.0155275
bnid3908 bnid3908 -0.0156077
bnid3909 bnid3909 -0.0157576
bnid3910 bnid3910 -0.0157086
bnid3911 bnid3911 -0.0167087
bnid3912 bnid3912 -0.0152753
bnid3913 bnid3913 -0.0147367
bnid3914 bnid3914 -0.0173666
bnid3915 bnid3915 -0.0159672
bnid3916 bnid3916 -0.0149256
bnid3917 bnid3917 -0.0159996
bnid3918 bnid3918 -0.0158544
bnid3919 bnid3919 -0.0157144
bnid3920 bnid3920 -0.0156065
bnid3921 bnid3921 -0.0162476
bnid3922 bnid3922 -0.0158278
bnid3923 bnid3923 -0.0154973
bnid3924 bnid3924 -0.0161896
bnid3925 bnid3925 -0.0162656
bnid3926 bnid3926 -0.0162819
bnid3927 bnid3927 -0.0155616
bnid3928 bnid3928 -0.0159408
bnid3929 bnid3929 -0.0163727
bnid3930 bnid3930 -0.0167689
bnid3931 bnid3931 -0.0164555
bnid3932 bnid3932 -0.0152727
bnid3933 bnid3933 -0.0180691
bnid3934 bnid3934 -0.0163196
bnid3935 bnid3935 -0.0157617
bnid3936 bnid3936 -0.0165161
bnid3937 bnid3937 -0.0154065
bnid3938 bnid3938 -0.0159388
bnid3939 bnid3939 -0.016165
bnid3940 bnid3940 -0.0154588
bnid3941 bnid3941 -0.0165625
bnid3942 bnid3942 -0.015511
bnid3943 bnid3943 -0.0155642
bnid3944 bnid3944 -0.0176103
bnid3945 bnid3945 -0.0165104
bnid3946 bnid3946 -0.0169418
bnid3947 bnid3947 -0.0154222
bnid3948 bnid3948 -0.0151764
bnid3949 bnid3949 -0.0160107
bnid3950 bnid3950 -0.0157904
bnid3951 bnid3951 -0.0158686
bnid3952 bnid3952 -0.0163604
bnid3953 bnid3953 -0.015145
bnid3954 bnid3954 -0.0162554
bnid3955 bnid3955 -0.0165115
bnid3956 bnid3956 -0.015819
bnid3957 bnid3957 -0.016827
bnid3958 bnid3958 -0.0165579
bnid3959 bnid3959 -0.0151456
bnid3960 bnid3960 -0.0158243
bnid3961 bnid3961 -0.0161497
bnid3962 bnid3962 -0.0163715
bnid3963 bnid3963 -0.0159328
bnid3964 bnid3964 -0.0169375
bnid3965 bnid3965 -0.0176394
bnid3966 bnid3966 -0.0170303
bnid3967 bnid3967 -0.0165625
bnid3968 bnid3968 -0.0160863
bnid3969 bnid3969 -0.0159042
bnid3970 bnid3970 -0.0168421
bnid3971 bnid3971 -0.0165852
bnid3972 bnid3972 -0.0168493
bnid3973 bnid3973 -0.0161457
bnid3974 bnid3974 -0.0177401
bnid3975 bnid3975 -0.0170763
bnid3976 bnid3976 -0.0179054
bnid3977 bnid3977 -0.0181851
bnid3978 bnid3978 -0.0161727
bnid3979 bnid3979 -0.016611
bnid3980 bnid3980 -0.0164267
bnid3981 bnid3981 -0.016859
bnid3982 bnid3982 -0.0170859
bnid3983 bnid3983 -0.0172412
bnid3984 bnid3984 -0.017394
bnid3985 bnid3985 -0.0166094
bnid3986 bnid3986 -0.0162976
bnid3987 bnid3987 -0.0168661
bnid3988 bnid3988 -0.0167736
bnid3989 bnid3989 -0.0173746
bnid3990 bnid3990 -0.0177976
bnid3991 bnid3991 -0.0162225
bnid3992 bnid3992 -0.016983
bnid3993 bnid3993 -0.0174482
bnid3994 bnid3994 -0.0169264
bnid3995 bnid3995 -0.0173337
bnid3996 bnid3996 -0.0180743
bnid3997 bnid3997 -0.0170033
bnid3998 bnid3998 -0.0170932
bnid3999 bnid3999 -0.0166117
bnid4000 bnid4000 -0.0171243
bnid4001 bnid4001 -0.0174396
bnid4002 bnid4002 -0.0171425
bnid4003 bnid4003 -0.0158096
bnid4004 bnid4004 -0.0168846
bnid4005 bnid4005 -0.0174323
bnid4006 bnid4006 -0.0174161
bnid4007 bnid4007 -0.0171812
bnid4008 bnid4008 -0.0171848
bnid4009 bnid4009 -0.0166391
bnid4010 bnid4010 -0.016492
bnid4011 bnid4011 -0.0180011
bnid4012 bnid4012 -0.0166111
bnid4013 bnid4013 -0.0181677
bnid4014 bnid4014 -0.0174471
bnid4015 bnid4015 -0.0181249
bnid4016 bnid4016 -0.0167273
bnid4017 bnid4017 -0.0167775
bnid4018 bnid4018 -0.0177603
bnid4019 bnid4019 -0.0179716
bnid4020 bnid4020 -0.016654
bnid4021 bnid4021 -0.0171036
bnid4022 bnid4022 -0.0172778
bnid4023 bnid4023 -0.0178434
bnid4024 bnid4024 -0.017258
bnid4025 bnid4025 -0.0168682
bnid4026 bnid4026 -0.0168266
bnid4027 bnid4027 -0.0165047
bnid4028 bnid4028 -0.0181765
bnid4029 bnid4029 -0.018041
bnid4030 bnid4030 -0.0168941
bnid4031 bnid4031 -0.0171264
bnid4032 bnid4032 -0.0180169
bnid4033 bnid4033 -0.0182007
bnid4034 bnid4034 -0.0163487
bnid4035 bnid4035 -0.0170063
bnid4036 bnid4036 -0.0185101
bnid4037 bnid4037 -0.0181952
bnid4038 bnid4038 -0.0176438
bnid4039 bnid4039 -0.0182044
bnid4040 bnid4040 -0.0168942
bnid4041 bnid4041 -0.0177875
bnid4042 bnid4042 -0.017419
bnid4043 bnid4043 -0.0172725
bnid4044 bnid4044 -0.0177055
bnid4045 bnid4045 -0.0171185
bnid4046 bnid4046 -0.0168001
bnid4047 bnid4047 -0.0182346
bnid4048 bnid4048 -0.0165363
bnid4049 bnid4049 -0.0178838
bnid4050 bnid4050 -0.0179404
bnid4051 bnid4051 -0.018526
bnid4052 bnid4052 -0.0173489
bnid4053 bnid4053 -0.0177639
bnid4054 bnid4054 -0.017627
bnid4055 bnid4055 -0.0178733
bnid4056 bnid4056 -0.01817
bnid4057 bnid4057 -0.0177037
bnid4058 bnid4058 -0.0176797
bnid4059 bnid4059 -0.0180094
bnid4060 bnid4060 -0.0180484
bnid4061 bnid4061 -0.0173827
bnid4062 bnid4062 -0.0190995
bnid4063 bnid4063 -0.0185877
bnid4064 bnid4064 -0.0177329
bnid4065 bnid4065 -0.0182327
bnid4066 bnid4066 -0.018003
bnid4067 bnid4067 -0.0173268
bnid4068 bnid4068 -0.0178744
bnid4069 bnid4069 -0.017795
bnid4070 bnid4070 -0.0177223
bnid4071 bnid4071 -0.0173765
bnid4072 bnid4072 -0.0189412
bnid4073 bnid4073 -0.0175084
bnid4074 bnid4074 -0.0184738
bnid4075 bnid4075 -0.01763
bnid4076 bnid4076 -0.0180821
bnid4077 bnid4077 -0.0186534
bnid4078 bnid4078 -0.018298
bnid4079 bnid4079 -0.0180851
bnid4080 bnid4080 -0.0171698
bnid4081 bnid4081 -0.0172028
bnid4082 bnid4082 -0.0179174
bnid4083 bnid4083 -0.0186467
bnid4084 bnid4084 -0.019193
bnid4085 bnid4085 -0.0195056
bnid4086 bnid4086 -0.0168804
bnid4087 bnid4087 -0.0178595
bnid4088 bnid4088 -0.0188057
bnid4089 bnid4089 -0.018895
bnid4090 bnid4090 -0.0183047
bnid4091 bnid4091 -0.0187768
bnid4092 bnid4092 -0.0174866
bnid4093 bnid4093 -0.0189203
bnid4094 bnid4094 -0.0183341
bnid4095 bnid4095 -0.0181423
bnid4096 bnid4096 -0.0172324
bnid4097 bnid4097 -0.0171985
bnid4098 bnid4098 -0.0166234
bnid4099 bnid4099 -0.018093
bnid4100 bnid4100 -0.0176711
bnid4101 bnid4101 -0.0189324
bnid4102 bnid4102 -0.0182577
bnid4103 bnid4103 -0.0183078
bnid4104 bnid4104 -0.0195258
bnid4105 bnid4105 -0.0181941
bnid4106 bnid4106 -0.0194146
bnid4107 bnid4107 -0.0194491
bnid4108 bnid4108 -0.0168402
bnid4109 bnid4109 -0.0180886
bnid4110 bnid4110 -0.0185413
bnid4111 bnid4111 -0.017929
bnid4112 bnid4112 -0.0175078
bnid4113 bnid4113 -0.0182399
bnid4114 bnid4114 -0.0183129
bnid4115 bnid4115 -0.0188762
bnid4116 bnid4116 -0.0192545
bnid4117 bnid4117 -0.0193939
bnid4118 bnid4118 -0.017385
bnid4119 bnid4119 -0.0185711
bnid4120 bnid4120 -0.0183307
bnid4121 bnid4121 -0.0188019
bnid4122 bnid4122 -0.0176917
bnid4123 bnid4123 -0.0177032
bnid4124 bnid4124 -0.0180603
bnid4125 bnid4125 -0.0174189
bnid4126 bnid4126 -0.0175631
bnid4127 bnid4127 -0.018044
bnid4128 bnid4128 -0.0181262
bnid4129 bnid4129 -0.0181852
bnid4130 bnid4130 -0.0177234
bnid4131 bnid4131 -0.0187356
bnid4132 bnid4132 -0.0182048
bnid4133 bnid4133 -0.0186888
bnid4134 bnid4134 -0.017004
bnid4135 bnid4135 -0.0187496
bnid4136 bnid4136 -0.0185135
bnid4137 bnid4137 -0.019441
bnid4138 bnid4138 -0.0183305
bnid4139 bnid4139 -0.0185512
bnid4140 bnid4140 -0.0184167
bnid4141 bnid4141 -0.0176835
bnid4142 bnid4142 -0.0179979
bnid4143 bnid4143 -0.0185884
bnid4144 bnid4144 -0.0181544
bnid4145 bnid4145 -0.0187243
bnid4146 bnid4146 -0.017834
bnid4147 bnid4147 -0.0183874
bnid4148 bnid4148 -0.0200153
bnid4149 bnid4149 -0.0189337
bnid4150 bnid4150 -0.0206873
bnid4151 bnid4151 -0.0195044
bnid4152 bnid4152 -0.0185436
bnid4153 bnid4153 -0.0183543
bnid4154 bnid4154 -0.0194287
bnid4155 bnid4155 -0.0181333
bnid4156 bnid4156 -0.0191309
bnid4157 bnid4157 -0.0183194
bnid4158 bnid4158 -0.0182165
bnid4159 bnid4159 -0.0184123
bnid4160 bnid4160 -0.0195281
bnid4161 bnid4161 -0.0181049
bnid4162 bnid4162 -0.0187992
bnid4163 bnid4163 -0.0189381
bnid4164 bnid4164 -0.0188821
bnid4165 bnid4165 -0.0190061
bnid4166 bnid4166 -0.0193395
bnid4167 bnid4167 -0.0183627
bnid4168 bnid4168 -0.0186296
bnid4169 bnid4169 -0.0200084
bnid4170 bnid4170 -0.0198748
bnid4171 bnid4171 -0.0192183
bnid4172 bnid4172 -0.0192916
bnid4173 bnid4173 -0.0193693
bnid4174 bnid4174 -0.0186519
bnid4175 bnid4175 -0.0185611
bnid4176 bnid4176 -0.0193765
bnid4177 bnid4177 -0.0189303
bnid4178 bnid4178 -0.0188355
bnid4179 bnid4179 -0.0190205
bnid4180 bnid4180 -0.0191581
bnid4181 bnid4181 -0.018879
bnid4182 bnid4182 -0.0195936
bnid4183 bnid4183 -0.0193497
bnid4184 bnid4184 -0.0181776
bnid4185 bnid4185 -0.0196529
bnid4186 bnid4186 -0.020011
bnid4187 bnid4187 -0.0186002
bnid4188 bnid4188 -0.0195136
bnid4189 bnid4189 -0.0193013
bnid4190 bnid4190 -0.0189415
bnid4191 bnid4191 -0.0200477
bnid4192 bnid4192 -0.018317
bnid4193 bnid4193 -0.0191871
bnid4194 bnid4194 -0.0186916
bnid4195 bnid4195 -0.0190286
bnid4196 bnid4196 -0.0188023
bnid4197 bnid4197 -0.0188991
bnid4198 bnid4198 -0.0195146
bnid4199 bnid4199 -0.0198354
bnid4200 bnid4200 -0.0186311
bnid4201 bnid4201 -0.0198364
bnid4202 bnid4202 -0.0180238
bnid4203 bnid4203 -0.0195835
bnid4204 bnid4204 -0.0195884
bnid4205 bnid4205 -0.0192757
bnid4206 bnid4206 -0.0198513
bnid4207 bnid4207 -0.0198516
bnid4208 bnid4208 -0.0191898
bnid4209 bnid4209 -0.0201098
bnid4210 bnid4210 -0.0200292
bnid4211 bnid4211 -0.0187423
bnid4212 bnid4212 -0.0200826
bnid4213 bnid4213 -0.0196587
bnid4214 bnid4214 -0.0194586
bnid4215 bnid4215 -0.0182481
bnid4216 bnid4216 -0.0206751
bnid4217 bnid4217 -0.0196046
bnid4218 bnid4218 -0.0183782
bnid4219 bnid4219 -0.0194391
bnid4220 bnid4220 -0.0188107
bnid4221 bnid4221 -0.0184099
bnid4222 bnid4222 -0.0191392
bnid4223 bnid4223 -0.0193634
bnid4224 bnid4224 -0.0191086
bnid4225 bnid4225 -0.019425
bnid4226 bnid4226 -0.0195395
bnid4227 bnid4227 -0.0204919
bnid4228 bnid4228 -0.0192799
bnid4229 bnid4229 -0.0194221
bnid4230 bnid4230 -0.0196811
bnid4231 bnid4231 -0.019922
bnid4232 bnid4232 -0.0200796
bnid4233 bnid4233 -0.019703
bnid4234 bnid4234 -0.0205342
bnid4235 bnid4235 -0.0197662
bnid4236 bnid4236 -0.0209355
bnid4237 bnid4237 -0.0190755
bnid4238 bnid4238 -0.0197161
bnid4239 bnid4239 -0.0203589
bnid4240 bnid4240 -0.0197217
bnid4241 bnid4241 -0.0200693
bnid4242 bnid4242 -0.0190042
bnid4243 bnid4243 -0.0201474
bnid4244 bnid4244 -0.019448
bnid4245 bnid4245 -0.0192126
bnid4246 bnid4246 -0.0195183
bnid4247 bnid4247 -0.0200496
bnid4248 bnid4248 -0.0189587
bnid4249 bnid4249 -0.0202418
bnid4250 bnid4250 -0.018964
bnid4251 bnid4251 -0.0196983
bnid4252 bnid4252 -0.0198137
bnid4253 bnid4253 -0.0195904
bnid4254 bnid4254 -0.0207092
bnid4255 bnid4255 -0.0197846
bnid4256 bnid4256 -0.0191885
bnid4257 bnid4257 -0.0193953
bnid4258 bnid4258 -0.0206557
bnid4259 bnid4259 -0.0194179
bnid4260 bnid4260 -0.0205695
bnid4261 bnid4261 -0.0195165
bnid4262 bnid4262 -0.0198053
bnid4263 bnid4263 -0.0193947
bnid4264 bnid4264 -0.0194103
bnid4265 bnid4265 -0.0198899
bnid4266 bnid4266 -0.0201762
bnid4267 bnid4267 -0.0192171
bnid4268 bnid4268 -0.018833
bnid4269 bnid4269 -0.0198414
bnid4270 bnid4270 -0.019901
bnid4271 bnid4271 -0.0193601
bnid4272 bnid4272 -0.0193758
bnid4273 bnid4273 -0.0205936
bnid4274 bnid4274 -0.0198656
bnid4275 bnid4275 -0.0213434
bnid4276 bnid4276 -0.0202883
bnid4277 bnid4277 -0.0210837
bnid4278 bnid4278 -0.0198393
bnid4279 bnid4279 -0.0212387
bnid4280 bnid4280 -0.019793
bnid4281 bnid4281 -0.0199302
bnid4282 bnid4282 -0.0200885
bnid4283 bnid4283 -0.0202181
bnid4284 bnid4284 -0.0195172
bnid4285 bnid4285 -0.0210067
bnid4286 bnid4286 -0.0205768
bnid4287 bnid4287 -0.0207387
bnid4288 bnid4288 -0.0211327
bnid4289 bnid4289 -0.0186471
bnid4290 bnid4290 -0.0206019
bnid4291 bnid4291 -0.0209633
bnid4292 bnid4292 -0.0196988
bnid4293 bnid4293 -0.0198863
bnid4294 bnid4294 -0.0202338
bnid4295 bnid4295 -0.0204637
bnid4296 bnid4296 -0.0206156
bnid4297 bnid4297 -0.0203924
bnid4298 bnid4298 -0.0191249
bnid4299 bnid4299 -0.0201517
bnid4300 bnid4300 -0.0210457
bnid4301 bnid4301 -0.0210615
bnid4302 bnid4302 -0.0207793
bnid4303 bnid4303 -0.0206258
bnid4304 bnid4304 -0.0214366
bnid4305 bnid4305 -0.0203061
bnid4306 bnid4306 -0.0204524
bnid4307 bnid4307 -0.0195262
bnid4308 bnid4308 -0.0203539
bnid4309 bnid4309 -0.0203141
bnid4310 bnid4310 -0.0204383
bnid4311 bnid4311 -0.0211382
bnid4312 bnid4312 -0.0202302
bnid4313 bnid4313 -0.020286
bnid4314 bnid4314 -0.0202994
bnid4315 bnid4315 -0.0202997
bnid4316 bnid4316 -0.0186861
bnid4317 bnid4317 -0.0219515
bnid4318 bnid4318 -0.0196963
bnid4319 bnid4319 -0.0209221
bnid4320 bnid4320 -0.0215827
bnid4321 bnid4321 -0.0207943
bnid4322 bnid4322 -0.0204759
bnid4323 bnid4323 -0.0212746
bnid4324 bnid4324 -0.0198713
bnid4325 bnid4325 -0.0210396
bnid4326 bnid4326 -0.0203469
bnid4327 bnid4327 -0.0203244
bnid4328 bnid4328 -0.020677
bnid4329 bnid4329 -0.0202309
bnid4330 bnid4330 -0.0203821
bnid4331 bnid4331 -0.021283
bnid4332 bnid4332 -0.0220002
bnid4333 bnid4333 -0.0203953
bnid4334 bnid4334 -0.0203985
bnid4335 bnid4335 -0.0211212
bnid4336 bnid4336 -0.0208202
bnid4337 bnid4337 -0.0196539
bnid4338 bnid4338 -0.020874
bnid4339 bnid4339 -0.0208255
bnid4340 bnid4340 -0.0206176
bnid4341 bnid4341 -0.0212771
bnid4342 bnid4342 -0.0210412
bnid4343 bnid4343 -0.0210481
bnid4344 bnid4344 -0.0200513
bnid4345 bnid4345 -0.0211276
bnid4346 bnid4346 -0.020633
bnid4347 bnid4347 -0.0200701
bnid4348 bnid4348 -0.0196339
bnid4349 bnid4349 -0.0213706
bnid4350 bnid4350 -0.0210394
bnid4351 bnid4351 -0.0208093
bnid4352 bnid4352 -0.0218126
bnid4353 bnid4353 -0.0207822
bnid4354 bnid4354 -0.0211255
bnid4355 bnid4355 -0.0212204
bnid4356 bnid4356 -0.0210623
bnid4357 bnid4357 -0.0211378
bnid4358 bnid4358 -0.0210353
bnid4359 bnid4359 -0.0213265
bnid4360 bnid4360 -0.0213621
bnid4361 bnid4361 -0.0214507
bnid4362 bnid4362 -0.0211903
bnid4363 bnid4363 -0.0221923
bnid4364 bnid4364 -0.0207728
bnid4365 bnid4365 -0.0210892
bnid4366 bnid4366 -0.0202039
bnid4367 bnid4367 -0.0207584
bnid4368 bnid4368 -0.0218722
bnid4369 bnid4369 -0.0210676
bnid4370 bnid4370 -0.0206171
bnid4371 bnid4371 -0.0214887
bnid4372 bnid4372 -0.0206862
bnid4373 bnid4373 -0.020982
bnid4374 bnid4374 -0.0209164
bnid4375 bnid4375 -0.0223357
bnid4376 bnid4376 -0.0211703
bnid4377 bnid4377 -0.0212893
bnid4378 bnid4378 -0.0207502
bnid4379 bnid4379 -0.0208955
bnid4380 bnid4380 -0.0213221
bnid4381 bnid4381 -0.0206415
bnid4382 bnid4382 -0.0201085
bnid4383 bnid4383 -0.0210162
bnid4384 bnid4384 -0.0201583
bnid4385 bnid4385 -0.0219715
bnid4386 bnid4386 -0.0203817
bnid4387 bnid4387 -0.0219259
bnid4388 bnid4388 -0.0222744
bnid4389 bnid4389 -0.0219383
bnid4390 bnid4390 -0.0213131
bnid4391 bnid4391 -0.0207017
bnid4392 bnid4392 -0.0200796
bnid4393 bnid4393 -0.0207028
bnid4394 bnid4394 -0.0198172
bnid4395 bnid4395 -0.0212684
bnid4396 bnid4396 -0.0200736
bnid4397 bnid4397 -0.0210492
bnid4398 bnid4398 -0.021248
bnid4399 bnid4399 -0.0210444
bnid4400 bnid4400 -0.0207027
bnid4401 bnid4401 -0.0209744
bnid4402 bnid4402 -0.0212313
bnid4403 bnid4403 -0.0208315
bnid4404 bnid4404 -0.0213315
bnid4405 bnid4405 -0.0214568
bnid4406 bnid4406 -0.0216321
bnid4407 bnid4407 -0.0207854
bnid4408 bnid4408 -0.0213585
bnid4409 bnid4409 -0.0208332
bnid4410 bnid4410 -0.0213733
bnid4411 bnid4411 -0.0206145
bnid4412 bnid4412 -0.0198573
bnid4413 bnid4413 -0.0219331
bnid4414 bnid4414 -0.02167
bnid4415 bnid4415 -0.0216976
bnid4416 bnid4416 -0.0223855
bnid4417 bnid4417 -0.0219217
bnid4418 bnid4418 -0.0213724
bnid4419 bnid4419 -0.0218772
bnid4420 bnid4420 -0.022017
bnid4421 bnid4421 -0.0215886
bnid4422 bnid4422 -0.0221399
bnid4423 bnid4423 -0.021792
bnid4424 bnid4424 -0.0212541
bnid4425 bnid4425 -0.0218187
bnid4426 bnid4426 -0.0211044
bnid4427 bnid4427 -0.0217461
bnid4428 bnid4428 -0.0214921
bnid4429 bnid4429 -0.0210816
bnid4430 bnid4430 -0.022365
bnid4431 bnid4431 -0.0210923
bnid4432 bnid4432 -0.0218657
bnid4433 bnid4433 -0.0216598
bnid4434 bnid4434 -0.0214814
bnid4435 bnid4435 -0.0220939
bnid4436 bnid4436 -0.0217968
bnid4437 bnid4437 -0.0212036
bnid4438 bnid4438 -0.0214427
bnid4439 bnid4439 -0.0223441
bnid4440 bnid4440 -0.020595
bnid4441 bnid4441 -0.0214134
bnid4442 bnid4442 -0.0220767
bnid4443 bnid4443 -0.0214616
bnid4444 bnid4444 -0.0223722
bnid4445 bnid4445 -0.022396
bnid4446 bnid4446 -0.0221099
bnid4447 bnid4447 -0.0225045
bnid4448 bnid4448 -0.0211372
bnid4449 bnid4449 -0.0221242
bnid4450 bnid4450 -0.0224438
bnid4451 bnid4451 -0.0209299
bnid4452 bnid4452 -0.019918
bnid4453 bnid4453 -0.0222178
bnid4454 bnid4454 -0.0219477
bnid4455 bnid4455 -0.0212978
bnid4456 bnid4456 -0.0217887
bnid4457 bnid4457 -0.021531
bnid4458 bnid4458 -0.0220183
bnid4459 bnid4459 -0.0209054
bnid4460 bnid4460 -0.0211227
bnid4461 bnid4461 -0.0226998
bnid4462 bnid4462 -0.0220449
bnid4463 bnid4463 -0.0217871
bnid4464 bnid4464 -0.0207965
bnid4465 bnid4465 -0.0220464
bnid4466 bnid4466 -0.0211729
bnid4467 bnid4467 -0.0220124
bnid4468 bnid4468 -0.0219957
bnid4469 bnid4469 -0.0228033
bnid4470 bnid4470 -0.0217496
bnid4471 bnid4471 -0.021726
bnid4472 bnid4472 -0.0220889
bnid4473 bnid4473 -0.0222063
bnid4474 bnid4474 -0.0223879
bnid4475 bnid4475 -0.0222671
bnid4476 bnid4476 -0.0214161
bnid4477 bnid4477 -0.0218801
bnid4478 bnid4478 -0.0217145
bnid4479 bnid4479 -0.022137
bnid4480 bnid4480 -0.0218636
bnid4481 bnid4481 -0.0221889
bnid4482 bnid4482 -0.0220399
bnid4483 bnid4483 -0.021433
bnid4484 bnid4484 -0.022939
bnid4485 bnid4485 -0.0223079
bnid4486 bnid4486 -0.0215228
bnid4487 bnid4487 -0.0220729
bnid4488 bnid4488 -0.0221194
bnid4489 bnid4489 -0.0224968
bnid4490 bnid4490 -0.0216967
bnid4491 bnid4491 -0.0217676
bnid4492 bnid4492 -0.0232636
bnid4493 bnid4493 -0.0219544
bnid4494 bnid4494 -0.0212544
bnid4495 bnid4495 -0.0218832
bnid4496 bnid4496 -0.023134
bnid4497 bnid4497 -0.0231205
bnid4498 bnid4498 -0.0224123
bnid4499 bnid4499 -0.022333
bnid4500 bnid4500 -0.0223478
bnid4501 bnid4501 -0.0221612
bnid4502 bnid4502 -0.0219699
bnid4503 bnid4503 -0.02257
bnid4504 bnid4504 -0.0225406
bnid4505 bnid4505 -0.0211942
bnid4506 bnid4506 -0.0224086
bnid4507 bnid4507 -0.0213132
bnid4508 bnid4508 -0.0228499
bnid4509 bnid4509 -0.0222569
bnid4510 bnid4510 -0.0232691
bnid4511 bnid4511 -0.0220555
bnid4512 bnid4512 -0.0217464
bnid4513 bnid4513 -0.0237797
bnid4514 bnid4514 -0.0217516
bnid4515 bnid4515 -0.022526
bnid4516 bnid4516 -0.0218746
bnid4517 bnid4517 -0.022714
bnid4518 bnid4518 -0.0225579
bnid4519 bnid4519 -0.0216803
bnid4520 bnid4520 -0.0219234
bnid4521 bnid4521 -0.0219542
bnid4522 bnid4522 -0.0216076
bnid4523 bnid4523 -0.0232344
bnid4524 bnid4524 -0.021821
bnid4525 bnid4525 -0.0228137
bnid4526 bnid4526 -0.0224931
bnid4527 bnid4527 -0.0220776
bnid4528 bnid4528 -0.0211372
bnid4529 bnid4529 -0.0225026
bnid4530 bnid4530 -0.0221265
bnid4531 bnid4531 -0.0235411
bnid4532 bnid4532 -0.0222921
bnid4533 bnid4533 -0.0230252
bnid4534 bnid4534 -0.0221849
bnid4535 bnid4535 -0.0218868
bnid4536 bnid4536 -0.0230533
bnid4537 bnid4537 -0.0229057
bnid4538 bnid4538 -0.022814
bnid4539 bnid4539 -0.0222054
bnid4540 bnid4540 -0.0228025
bnid4541 bnid4541 -0.0224148
bnid4542 bnid4542 -0.0228169
bnid4543 bnid4543 -0.0217471
bnid4544 bnid4544 -0.0220383
bnid4545 bnid4545 -0.0218981
bnid4546 bnid4546 -0.0224493
bnid4547 bnid4547 -0.0229825
bnid4548 bnid4548 -0.0218055
bnid4549 bnid4549 -0.0226864
bnid4550 bnid4550 -0.0225036
bnid4551 bnid4551 -0.0240829
bnid4552 bnid4552 -0.0226007
bnid4553 bnid4553 -0.0230761
bnid4554 bnid4554 -0.0222778
bnid4555 bnid4555 -0.0229264
bnid4556 bnid4556 -0.0226689
bnid4557 bnid4557 -0.0230667
bnid4558 bnid4558 -0.0231764
bnid4559 bnid4559 -0.0224051
bnid4560 bnid4560 -0.022095
bnid4561 bnid4561 -0.0228602
bnid4562 bnid4562 -0.0223279
bnid4563 bnid4563 -0.0227459
bnid4564 bnid4564 -0.0231186
bnid4565 bnid4565 -0.0221545
bnid4566 bnid4566 -0.0227115
bnid4567 bnid4567 -0.0230439
bnid4568 bnid4568 -0.0229063
bnid4569 bnid4569 -0.0229476
bnid4570 bnid4570 -0.0228965
bnid4571 bnid4571 -0.0226089
bnid4572 bnid4572 -0.0227516
bnid4573 bnid4573 -0.0231579
bnid4574 bnid4574 -0.0221239
bnid4575 bnid4575 -0.0235955
bnid4576 bnid4576 -0.0221848
bnid4577 bnid4577 -0.0230332
bnid4578 bnid4578 -0.0238411
bnid4579 bnid4579 -0.0237721
bnid4580 bnid4580 -0.0234856
bnid4581 bnid4581 -0.0224778
bnid4582 bnid4582 -0.0223406
bnid4583 bnid4583 -0.022021
bnid4584 bnid4584 -0.0231111
bnid4585 bnid4585 -0.0226168
bnid4586 bnid4586 -0.0231481
bnid4587 bnid4587 -0.0227306
bnid4588 bnid4588 -0.0222903
bnid4589 bnid4589 -0.0227409
bnid4590 bnid4590 -0.0233908
bnid4591 bnid4591 -0.0221016
bnid4592 bnid4592 -0.022708
bnid4593 bnid4593 -0.0243338
bnid4594 bnid4594 -0.0222942
bnid4595 bnid4595 -0.0234445
bnid4596 bnid4596 -0.0232441
bnid4597 bnid4597 -0.0222959
bnid4598 bnid4598 -0.0221393
bnid4599 bnid4599 -0.0226279
bnid4600 bnid4600 -0.0230717
bnid4601 bnid4601 -0.0240853
bnid4602 bnid4602 -0.0232478
bnid4603 bnid4603 -0.0219017
bnid4604 bnid4604 -0.0227513
bnid4605 bnid4605 -0.0223699
bnid4606 bnid4606 -0.022806
bnid4607 bnid4607 -0.0234734
bnid4608 bnid4608 -0.0230039
bnid4609 bnid4609 -0.0233767
bnid4610 bnid4610 -0.0230317
bnid4611 bnid4611 -0.0235908
bnid4612 bnid4612 -0.0225675
bnid4613 bnid4613 -0.0236197
bnid4614 bnid4614 -0.0227914
bnid4615 bnid4615 -0.0237797
bnid4616 bnid4616 -0.0228665
bnid4617 bnid4617 -0.0235381
bnid4618 bnid4618 -0.0231612
bnid4619 bnid4619 -0.0230385
bnid4620 bnid4620 -0.024236
bnid4621 bnid4621 -0.0249036
bnid4622 bnid4622 -0.0227704
bnid4623 bnid4623 -0.0229252
bnid4624 bnid4624 -0.0232899
bnid4625 bnid4625 -0.0228617
bnid4626 bnid4626 -0.0224166
bnid4627 bnid4627 -0.0221522
bnid4628 bnid4628 -0.0229441
bnid4629 bnid4629 -0.0245081
bnid4630 bnid4630 -0.0232693
bnid4631 bnid4631 -0.0234525
bnid4632 bnid4632 -0.0241834
bnid4633 bnid4633 -0.0241764
bnid4634 bnid4634 -0.0235055
bnid4635 bnid4635 -0.0223524
bnid4636 bnid4636 -0.0226436
bnid4637 bnid4637 -0.0234023
bnid4638 bnid4638 -0.0237821
bnid4639 bnid4639 -0.0235882
bnid4640 bnid4640 -0.022535
bnid4641 bnid4641 -0.0229804
bnid4642 bnid4642 -0.02401
bnid4643 bnid4643 -0.022763
bnid4644 bnid4644 -0.023779
bnid4645 bnid4645 -0.0234
bnid4646 bnid4646 -0.024163
bnid4647 bnid4647 -0.0224195
bnid4648 bnid4648 -0.0231545
bnid4649 bnid4649 -0.02364
bnid4650 bnid4650 -0.0241427
bnid4651 bnid4651 -0.0222964
bnid4652 bnid4652 -0.0231278
bnid4653 bnid4653 -0.0237796
bnid4654 bnid4654 -0.023353
bnid4655 bnid4655 -0.0223658
bnid4656 bnid4656 -0.0241229
bnid4657 bnid4657 -0.0238714
bnid4658 bnid4658 -0.0228022
bnid4659 bnid4659 -0.0228699
bnid4660 bnid4660 -0.0236002
bnid4661 bnid4661 -0.0230624
bnid4662 bnid4662 -0.023282
bnid4663 bnid4663 -0.0244622
bnid4664 bnid4664 -0.0234899
bnid4665 bnid4665 -0.0233022
bnid4666 bnid4666 -0.0232724
bnid4667 bnid4667 -0.0238144
bnid4668 bnid4668 -0.0234243
bnid4669 bnid4669 -0.0233069
bnid4670 bnid4670 -0.0238801
bnid4671 bnid4671 -0.0233224
bnid4672 bnid4672 -0.0230655
bnid4673 bnid4673 -0.0228172
bnid4674 bnid4674 -0.0236213
bnid4675 bnid4675 -0.0242644
bnid4676 bnid4676 -0.0229105
bnid4677 bnid4677 -0.0237484
bnid4678 bnid4678 -0.023112
bnid4679 bnid4679 -0.0235391
bnid4680 bnid4680 -0.0235195
bnid4681 bnid4681 -0.0238877
bnid4682 bnid4682 -0.0251765
bnid4683 bnid4683 -0.0239944
bnid4684 bnid4684 -0.0230473
bnid4685 bnid4685 -0.0234249
bnid4686 bnid4686 -0.0239587
bnid4687 bnid4687 -0.0233387
bnid4688 bnid4688 -0.0250325
bnid4689 bnid4689 -0.0237997
bnid4690 bnid4690 -0.0247263
bnid4691 bnid4691 -0.0233458
bnid4692 bnid4692 -0.0235843
bnid4693 bnid4693 -0.02384
bnid4694 bnid4694 -0.0238223
bnid4695 bnid4695 -0.0234143
bnid4696 bnid4696 -0.0242808
bnid4697 bnid4697 -0.0237041
bnid4698 bnid4698 -0.0235736
bnid4699 bnid4699 -0.0245202
bnid4700 bnid4700 -0.0238021
bnid4701 bnid4701 -0.02424
bnid4702 bnid4702 -0.0238951
bnid4703 bnid4703 -0.0236817
bnid4704 bnid4704 -0.0235105
bnid4705 bnid4705 -0.0232128
bnid4706 bnid4706 -0.0231002
bnid4707 bnid4707 -0.0248252
bnid4708 bnid4708 -0.0229062
bnid4709 bnid4709 -0.0233817
bnid4710 bnid4710 -0.0245732
bnid4711 bnid4711 -0.0234646
bnid4712 bnid4712 -0.0239594
bnid4713 bnid4713 -0.0232746
bnid4714 bnid4714 -0.0234273
bnid4715 bnid4715 -0.0230924
bnid4716 bnid4716 -0.0239088
bnid4717 bnid4717 -0.023878
bnid4718 bnid4718 -0.0242421
bnid4719 bnid4719 -0.0237013
bnid4720 bnid4720 -0.0232889
bnid4721 bnid4721 -0.0242318
bnid4722 bnid4722 -0.0236554
bnid4723 bnid4723 -0.0234302
bnid4724 bnid4724 -0.0237659
bnid4725 bnid4725 -0.0230682
bnid4726 bnid4726 -0.0236599
bnid4727 bnid4727 -0.0236645
bnid4728 bnid4728 -0.0236386
bnid4729 bnid4729 -0.0242081
bnid4730 bnid4730 -0.0230345
bnid4731 bnid4731 -0.0240214
bnid4732 bnid4732 -0.0240723
bnid4733 bnid4733 -0.0239097
bnid4734 bnid4734 -0.0255313
bnid4735 bnid4735 -0.0236925
bnid4736 bnid4736 -0.0240168
bnid4737 bnid4737 -0.0235041
bnid4738 bnid4738 -0.0250335
bnid4739 bnid4739 -0.0237812
bnid4740 bnid4740 -0.0253009
bnid4741 bnid4741 -0.0231078
bnid4742 bnid4742 -0.0233575
bnid4743 bnid4743 -0.0232523
bnid4744 bnid4744 -0.0239488
bnid4745 bnid4745 -0.0232097
bnid4746 bnid4746 -0.023866
bnid4747 bnid4747 -0.0241821
bnid4748 bnid4748 -0.0244776
bnid4749 bnid4749 -0.0235968
bnid4750 bnid4750 -0.0242724
bnid4751 bnid4751 -0.0248373
bnid4752 bnid4752 -0.0236459
bnid4753 bnid4753 -0.02422
bnid4754 bnid4754 -0.0246433
bnid4755 bnid4755 -0.0237416
bnid4756 bnid4756 -0.0250303
bnid4757 bnid4757 -0.0244536
bnid4758 bnid4758 -0.023187
bnid4759 bnid4759 -0.0244807
bnid4760 bnid4760 -0.0240735
bnid4761 bnid4761 -0.0228581
bnid4762 bnid4762 -0.0239611
bnid4763 bnid4763 -0.0246053
bnid4764 bnid4764 -0.0244714
bnid4765 bnid4765 -0.0248252
bnid4766 bnid4766 -0.0234034
bnid4767 bnid4767 -0.0242075
bnid4768 bnid4768 -0.0240993
bnid4769 bnid4769 -0.0241068
bnid4770 bnid4770 -0.0233283
bnid4771 bnid4771 -0.024109
bnid4772 bnid4772 -0.0243642
bnid4773 bnid4773 -0.0238017
bnid4774 bnid4774 -0.0244763
bnid4775 bnid4775 -0.0247496
bnid4776 bnid4776 -0.0244952
bnid4777 bnid4777 -0.0233638
bnid4778 bnid4778 -0.0234055
bnid4779 bnid4779 -0.0243178
bnid4780 bnid4780 -0.0250321
bnid4781 bnid4781 -0.0248228
bnid4782 bnid4782 -0.0263056
bnid4783 bnid4783 -0.0231527
bnid4784 bnid4784 -0.0252312
bnid4785 bnid4785 -0.0236319
bnid4786 bnid4786 -0.0246135
bnid4787 bnid4787 -0.023632
bnid4788 bnid4788 -0.0251045
bnid4789 bnid4789 -0.0256047
bnid4790 bnid4790 -0.0251387
bnid4791 bnid4791 -0.0252127
bnid4792 bnid4792 -0.0234358
bnid4793 bnid4793 -0.0247678
bnid4794 bnid4794 -0.0245192
bnid4795 bnid4795 -0.024918
bnid4796 bnid4796 -0.0240528
bnid4797 bnid4797 -0.0241798
bnid4798 bnid4798 -0.0237389
bnid4799 bnid4799 -0.0247169
bnid4800 bnid4800 -0.0242395
bnid4801 bnid4801 -0.0238925
bnid4802 bnid4802 -0.024183
bnid4803 bnid4803 -0.0248326
bnid4804 bnid4804 -0.0248802
bnid4805 bnid4805 -0.0237389
bnid4806 bnid4806 -0.025023
bnid4807 bnid4807 -0.0237743
bnid4808 bnid4808 -0.0237194
bnid4809 bnid4809 -0.0232882
bnid4810 bnid4810 -0.0245162
bnid4811 bnid4811 -0.0245296
bnid4812 bnid4812 -0.0238259
bnid4813 bnid4813 -0.0243357
bnid4814 bnid4814 -0.0242838
bnid4815 bnid4815 -0.0242634
bnid4816 bnid4816 -0.0244879
bnid4817 bnid4817 -0.024857
bnid4818 bnid4818 -0.0241202
bnid4819 bnid4819 -0.0252548
bnid4820 bnid4820 -0.0243529
bnid4821 bnid4821 -0.0249095
bnid4822 bnid4822 -0.0242685
bnid4823 bnid4823 -0.0251033
bnid4824 bnid4824 -0.0249819
bnid4825 bnid4825 -0.0254071
bnid4826 bnid4826 -0.024276
bnid4827 bnid4827 -0.0247774
bnid4828 bnid4828 -0.0251937
bnid4829 bnid4829 -0.0257944
bnid4830 bnid4830 -0.0244684
bnid4831 bnid4831 -0.0241779
bnid4832 bnid4832 -0.0242882
bnid4833 bnid4833 -0.0255658
bnid4834 bnid4834 -0.0244895
bnid4835 bnid4835 -0.0247211
bnid4836 bnid4836 -0.0241902
bnid4837 bnid4837 -0.0253115
bnid4838 bnid4838 -0.0242607
bnid4839 bnid4839 -0.0246298
bnid4840 bnid4840 -0.0245648
bnid4841 bnid4841 -0.0245819
bnid4842 bnid4842 -0.0242206
bnid4843 bnid4843 -0.0250356
bnid4844 bnid4844 -0.0248013
bnid4845 bnid4845 -0.0254805
bnid4846 bnid4846 -0.0243605
bnid4847 bnid4847 -0.024075
bnid4848 bnid4848 -0.0249734
bnid4849 bnid4849 -0.0254882
bnid4850 bnid4850 -0.0241308
bnid4851 bnid4851 -0.0241241
bnid4852 bnid4852 -0.0248927
bnid4853 bnid4853 -0.0241888
bnid4854 bnid4854 -0.0256267
bnid4855 bnid4855 -0.0241395
bnid4856 bnid4856 -0.0244357
bnid4857 bnid4857 -0.0238047
bnid4858 bnid4858 -0.0240242
bnid4859 bnid4859 -0.0242729
bnid4860 bnid4860 -0.0237486
bnid4861 bnid4861 -0.0246017
bnid4862 bnid4862 -0.0251439
bnid4863 bnid4863 -0.0240482
bnid4864 bnid4864 -0.0239505
bnid4865 bnid4865 -0.0241656
bnid4866 bnid4866 -0.0249211
bnid4867 bnid4867 -0.0247548
bnid4868 bnid4868 -0.0247924
bnid4869 bnid4869 -0.0248995
bnid4870 bnid4870 -0.0250283
bnid4871 bnid4871 -0.0247482
bnid4872 bnid4872 -0.0248678
bnid4873 bnid4873 -0.0249318
bnid4874 bnid4874 -0.0246579
bnid4875 bnid4875 -0.02371
bnid4876 bnid4876 -0.0250253
bnid4877 bnid4877 -0.0255409
bnid4878 bnid4878 -0.0252855
bnid4879 bnid4879 -0.0254041
bnid4880 bnid4880 -0.0249651
bnid4881 bnid4881 -0.0253203
bnid4882 bnid4882 -0.0246962
bnid4883 bnid4883 -0.0252076
bnid4884 bnid4884 -0.0241732
bnid4885 bnid4885 -0.0240017
bnid4886 bnid4886 -0.0248482
bnid4887 bnid4887 -0.0256118
bnid4888 bnid4888 -0.0250219
bnid4889 bnid4889 -0.0242681
bnid4890 bnid4890 -0.0241041
bnid4891 bnid4891 -0.0251575
bnid4892 bnid4892 -0.0251749
bnid4893 bnid4893 -0.0250785
bnid4894 bnid4894 -0.0256084
bnid4895 bnid4895 -0.025649
bnid4896 bnid4896 -0.0252715
bnid4897 bnid4897 -0.024021
bnid4898 bnid4898 -0.0247637
bnid4899 bnid4899 -0.0254052
bnid4900 bnid4900 -0.0238465
bnid4901 bnid4901 -0.0254366
bnid4902 bnid4902 -0.0252306
bnid4903 bnid4903 -0.0259171
bnid4904 bnid4904 -0.0248004
bnid4905 bnid4905 -0.0249516
bnid4906 bnid4906 -0.0250501
bnid4907 bnid4907 -0.0255274
bnid4908 bnid4908 -0.02625
bnid4909 bnid4909 -0.0253436
bnid4910 bnid4910 -0.0246157
bnid4911 bnid4911 -0.0258171
bnid4912 bnid4912 -0.024542
bnid4913 bnid4913 -0.0251956
bnid4914 bnid4914 -0.0259679
bnid4915 bnid4915 -0.0246939
bnid4916 bnid4916 -0.0249309
bnid4917 bnid4917 -0.0254551
bnid4918 bnid4918 -0.0246467
bnid4919 bnid4919 -0.0254833
bnid4920 bnid4920 -0.0242376
bnid4921 bnid4921 -0.0244047
bnid4922 bnid4922 -0.0251127
bnid4923 bnid4923 -0.0240999
bnid4924 bnid4924 -0.0257421
bnid4925 bnid4925 -0.0248324
bnid4926 bnid4926 -0.0259126
bnid4927 bnid4927 -0.0250296
bnid4928 bnid4928 -0.0243349
bnid4929 bnid4929 -0.0256975
bnid4930 bnid4930 -0.0250905
bnid4931 bnid4931 -0.0246468
bnid4932 bnid4932 -0.0247744
bnid4933 bnid4933 -0.0251758
bnid4934 bnid4934 -0.0257795
bnid4935 bnid4935 -0.0248553
bnid4936 bnid4936 -0.0248923
bnid4937 bnid4937 -0.0245052
bnid4938 bnid4938 -0.0258924
bnid4939 bnid4939 -0.0244179
bnid4940 bnid4940 -0.0252848
bnid4941 bnid4941 -0.0249473
bnid4942 bnid4942 -0.0258755
bnid4943 bnid4943 -0.0257037
bnid4944 bnid4944 -0.0243095
bnid4945 bnid4945 -0.0249455
bnid4946 bnid4946 -0.0247102
bnid4947 bnid4947 -0.0232982
bnid4948 bnid4948 -0.0261458
bnid4949 bnid4949 -0.0248136
bnid4950 bnid4950 -0.0263435
bnid4951 bnid4951 -0.0245304
bnid4952 bnid4952 -0.0245239
bnid4953 bnid4953 -0.0252561
bnid4954 bnid4954 -0.025017
bnid4955 bnid4955 -0.0248166
bnid4956 bnid4956 -0.024008
bnid4957 bnid4957 -0.0249326
bnid4958 bnid4958 -0.0249187
bnid4959 bnid4959 -0.0244431
bnid4960 bnid4960 -0.0251185
bnid4961 bnid4961 -0.0249075
bnid4962 bnid4962 -0.0250829
bnid4963 bnid4963 -0.0252526
bnid4964 bnid4964 -0.0251994
bnid4965 bnid4965 -0.0265561
bnid4966 bnid4966 -0.0256471
bnid4967 bnid4967 -0.0256157
bnid4968 bnid4968 -0.0255574
bnid4969 bnid4969 -0.0241999
bnid4970 bnid4970 -0.0253999
bnid4971 bnid4971 -0.0248671
bnid4972 bnid4972 -0.0256408
bnid4973 bnid4973 -0.0252119
bnid4974 bnid4974 -0.0248212
bnid4975 bnid4975 -0.025605
bnid4976 bnid4976 -0.0260929
bnid4977 bnid4977 -0.0254102
bnid4978 bnid4978 -0.0245891
bnid4979 bnid4979 -0.0262037
bnid4980 bnid4980 -0.0247391
bnid4981 bnid4981 -0.025038
bnid4982 bnid4982 -0.0253184
bnid4983 bnid4983 -0.0251889
bnid4984 bnid4984 -0.0261376
bnid4985 bnid4985 -0.0260236
bnid4986 bnid4986 -0.0254818
bnid4987 bnid4987 -0.0245279
bnid4988 bnid4988 -0.0253606
bnid4989 bnid4989 -0.0256692
bnid4990 bnid4990 -0.0255135
bnid4991 bnid4991 -0.0263075
bnid4992 bnid4992 -0.0257504
bnid4993 bnid4993 -0.0243317
bnid4994 bnid4994 -0.0256326
bnid4995 bnid4995 -0.0249111
bnid4996 bnid4996 -0.0257422
bnid4997 bnid4997 -0.0252512
bnid4998 bnid4998 -0.0257282
bnid4999 bnid4999 -0.0257261
bnid5000 bnid5000 -0.0252217
