# Supplementary material for: Matrix sketching framework for linear mixed models in association studies
Source: Genome Res. 2024 Sep;34(9):1304–11. doi: 10.1101/gr.279230.124 (PMC11529869; doi:10.1101/gr.279230.124)
Supplement: Supplement 1 [file Supplemental_Code.zip › mask-lmm-main/sample-data/bn.fam]

bnid1	bnid1	0	0	0	0
bnid2	bnid2	0	0	0	0
bnid3	bnid3	0	0	0	0
bnid4	bnid4	0	0	0	0
bnid5	bnid5	0	0	0	0
bnid6	bnid6	0	0	0	0
bnid7	bnid7	0	0	0	0
bnid8	bnid8	0	0	0	0
bnid9	bnid9	0	0	0	0
bnid10	bnid10	0	0	0	0
bnid11	bnid11	0	0	0	0
bnid12	bnid12	0	0	0	0
bnid13	bnid13	0	0	0	0
bnid14	bnid14	0	0	0	0
bnid15	bnid15	0	0	0	0
bnid16	bnid16	0	0	0	0
bnid17	bnid17	0	0	0	0
bnid18	bnid18	0	0	0	0
bnid19	bnid19	0	0	0	0
bnid20	bnid20	0	0	0	0
bnid21	bnid21	0	0	0	0
bnid22	bnid22	0	0	0	0
bnid23	bnid23	0	0	0	0
bnid24	bnid24	0	0	0	0
bnid25	bnid25	0	0	0	0
bnid26	bnid26	0	0	0	0
bnid27	bnid27	0	0	0	0
bnid28	bnid28	0	0	0	0
bnid29	bnid29	0	0	0	0
bnid30	bnid30	0	0	0	0
bnid31	bnid31	0	0	0	0
bnid32	bnid32	0	0	0	0
bnid33	bnid33	0	0	0	0
bnid34	bnid34	0	0	0	0
bnid35	bnid35	0	0	0	0
bnid36	bnid36	0	0	0	0
bnid37	bnid37	0	0	0	0
bnid38	bnid38	0	0	0	0
bnid39	bnid39	0	0	0	0
bnid40	bnid40	0	0	0	0
bnid41	bnid41	0	0	0	0
bnid42	bnid42	0	0	0	0
bnid43	bnid43	0	0	0	0
bnid44	bnid44	0	0	0	0
bnid45	bnid45	0	0	0	0
bnid46	bnid46	0	0	0	0
bnid47	bnid47	0	0	0	0
bnid48	bnid48	0	0	0	0
bnid49	bnid49	0	0	0	0
bnid50	bnid50	0	0	0	0
bnid51	bnid51	0	0	0	0
bnid52	bnid52	0	0	0	0
bnid53	bnid53	0	0	0	0
bnid54	bnid54	0	0	0	0
bnid55	bnid55	0	0	0	0
bnid56	bnid56	0	0	0	0
bnid57	bnid57	0	0	0	0
bnid58	bnid58	0	0	0	0
bnid59	bnid59	0	0	0	0
bnid60	bnid60	0	0	0	0
bnid61	bnid61	0	0	0	0
bnid62	bnid62	0	0	0	0
bnid63	bnid63	0	0	0	0
bnid64	bnid64	0	0	0	0
bnid65	bnid65	0	0	0	0
bnid66	bnid66	0	0	0	0
bnid67	bnid67	0	0	0	0
bnid68	bnid68	0	0	0	0
bnid69	bnid69	0	0	0	0
bnid70	bnid70	0	0	0	0
bnid71	bnid71	0	0	0	0
bnid72	bnid72	0	0	0	0
bnid73	bnid73	0	0	0	0
bnid74	bnid74	0	0	0	0
bnid75	bnid75	0	0	0	0
bnid76	bnid76	0	0	0	0
bnid77	bnid77	0	0	0	0
bnid78	bnid78	0	0	0	0
bnid79	bnid79	0	0	0	0
bnid80	bnid80	0	0	0	0
bnid81	bnid81	0	0	0	0
bnid82	bnid82	0	0	0	0
bnid83	bnid83	0	0	0	0
bnid84	bnid84	0	0	0	0
bnid85	bnid85	0	0	0	0
bnid86	bnid86	0	0	0	0
bnid87	bnid87	0	0	0	0
bnid88	bnid88	0	0	0	0
bnid89	bnid89	0	0	0	0
bnid90	bnid90	0	0	0	0
bnid91	bnid91	0	0	0	0
bnid92	bnid92	0	0	0	0
bnid93	bnid93	0	0	0	0
bnid94	bnid94	0	0	0	0
bnid95	bnid95	0	0	0	0
bnid96	bnid96	0	0	0	0
bnid97	bnid97	0	0	0	0
bnid98	bnid98	0	0	0	0
bnid99	bnid99	0	0	0	0
bnid100	bnid100	0	0	0	0
bnid101	bnid101	0	0	0	0
bnid102	bnid102	0	0	0	0
bnid103	bnid103	0	0	0	0
bnid104	bnid104	0	0	0	0
bnid105	bnid105	0	0	0	0
bnid106	bnid106	0	0	0	0
bnid107	bnid107	0	0	0	0
bnid108	bnid108	0	0	0	0
bnid109	bnid109	0	0	0	0
bnid110	bnid110	0	0	0	0
bnid111	bnid111	0	0	0	0
bnid112	bnid112	0	0	0	0
bnid113	bnid113	0	0	0	0
bnid114	bnid114	0	0	0	0
bnid115	bnid115	0	0	0	0
bnid116	bnid116	0	0	0	0
bnid117	bnid117	0	0	0	0
bnid118	bnid118	0	0	0	0
bnid119	bnid119	0	0	0	0
bnid120	bnid120	0	0	0	0
bnid121	bnid121	0	0	0	0
bnid122	bnid122	0	0	0	0
bnid123	bnid123	0	0	0	0
bnid124	bnid124	0	0	0	0
bnid125	bnid125	0	0	0	0
bnid126	bnid126	0	0	0	0
bnid127	bnid127	0	0	0	0
bnid128	bnid128	0	0	0	0
bnid129	bnid129	0	0	0	0
bnid130	bnid130	0	0	0	0
bnid131	bnid131	0	0	0	0
bnid132	bnid132	0	0	0	0
bnid133	bnid133	0	0	0	0
bnid134	bnid134	0	0	0	0
bnid135	bnid135	0	0	0	0
bnid136	bnid136	0	0	0	0
bnid137	bnid137	0	0	0	0
bnid138	bnid138	0	0	0	0
bnid139	bnid139	0	0	0	0
bnid140	bnid140	0	0	0	0
bnid141	bnid141	0	0	0	0
bnid142	bnid142	0	0	0	0
bnid143	bnid143	0	0	0	0
bnid144	bnid144	0	0	0	0
bnid145	bnid145	0	0	0	0
bnid146	bnid146	0	0	0	0
bnid147	bnid147	0	0	0	0
bnid148	bnid148	0	0	0	0
bnid149	bnid149	0	0	0	0
bnid150	bnid150	0	0	0	0
bnid151	bnid151	0	0	0	0
bnid152	bnid152	0	0	0	0
bnid153	bnid153	0	0	0	0
bnid154	bnid154	0	0	0	0
bnid155	bnid155	0	0	0	0
bnid156	bnid156	0	0	0	0
bnid157	bnid157	0	0	0	0
bnid158	bnid158	0	0	0	0
bnid159	bnid159	0	0	0	0
bnid160	bnid160	0	0	0	0
bnid161	bnid161	0	0	0	0
bnid162	bnid162	0	0	0	0
bnid163	bnid163	0	0	0	0
bnid164	bnid164	0	0	0	0
bnid165	bnid165	0	0	0	0
bnid166	bnid166	0	0	0	0
bnid167	bnid167	0	0	0	0
bnid168	bnid168	0	0	0	0
bnid169	bnid169	0	0	0	0
bnid170	bnid170	0	0	0	0
bnid171	bnid171	0	0	0	0
bnid172	bnid172	0	0	0	0
bnid173	bnid173	0	0	0	0
bnid174	bnid174	0	0	0	0
bnid175	bnid175	0	0	0	0
bnid176	bnid176	0	0	0	0
bnid177	bnid177	0	0	0	0
bnid178	bnid178	0	0	0	0
bnid179	bnid179	0	0	0	0
bnid180	bnid180	0	0	0	0
bnid181	bnid181	0	0	0	0
bnid182	bnid182	0	0	0	0
bnid183	bnid183	0	0	0	0
bnid184	bnid184	0	0	0	0
bnid185	bnid185	0	0	0	0
bnid186	bnid186	0	0	0	0
bnid187	bnid187	0	0	0	0
bnid188	bnid188	0	0	0	0
bnid189	bnid189	0	0	0	0
bnid190	bnid190	0	0	0	0
bnid191	bnid191	0	0	0	0
bnid192	bnid192	0	0	0	0
bnid193	bnid193	0	0	0	0
bnid194	bnid194	0	0	0	0
bnid195	bnid195	0	0	0	0
bnid196	bnid196	0	0	0	0
bnid197	bnid197	0	0	0	0
bnid198	bnid198	0	0	0	0
bnid199	bnid199	0	0	0	0
bnid200	bnid200	0	0	0	0
bnid201	bnid201	0	0	0	0
bnid202	bnid202	0	0	0	0
bnid203	bnid203	0	0	0	0
bnid204	bnid204	0	0	0	0
bnid205	bnid205	0	0	0	0
bnid206	bnid206	0	0	0	0
bnid207	bnid207	0	0	0	0
bnid208	bnid208	0	0	0	0
bnid209	bnid209	0	0	0	0
bnid210	bnid210	0	0	0	0
bnid211	bnid211	0	0	0	0
bnid212	bnid212	0	0	0	0
bnid213	bnid213	0	0	0	0
bnid214	bnid214	0	0	0	0
bnid215	bnid215	0	0	0	0
bnid216	bnid216	0	0	0	0
bnid217	bnid217	0	0	0	0
bnid218	bnid218	0	0	0	0
bnid219	bnid219	0	0	0	0
bnid220	bnid220	0	0	0	0
bnid221	bnid221	0	0	0	0
bnid222	bnid222	0	0	0	0
bnid223	bnid223	0	0	0	0
bnid224	bnid224	0	0	0	0
bnid225	bnid225	0	0	0	0
bnid226	bnid226	0	0	0	0
bnid227	bnid227	0	0	0	0
bnid228	bnid228	0	0	0	0
bnid229	bnid229	0	0	0	0
bnid230	bnid230	0	0	0	0
bnid231	bnid231	0	0	0	0
bnid232	bnid232	0	0	0	0
bnid233	bnid233	0	0	0	0
bnid234	bnid234	0	0	0	0
bnid235	bnid235	0	0	0	0
bnid236	bnid236	0	0	0	0
bnid237	bnid237	0	0	0	0
bnid238	bnid238	0	0	0	0
bnid239	bnid239	0	0	0	0
bnid240	bnid240	0	0	0	0
bnid241	bnid241	0	0	0	0
bnid242	bnid242	0	0	0	0
bnid243	bnid243	0	0	0	0
bnid244	bnid244	0	0	0	0
bnid245	bnid245	0	0	0	0
bnid246	bnid246	0	0	0	0
bnid247	bnid247	0	0	0	0
bnid248	bnid248	0	0	0	0
bnid249	bnid249	0	0	0	0
bnid250	bnid250	0	0	0	0
bnid251	bnid251	0	0	0	0
bnid252	bnid252	0	0	0	0
bnid253	bnid253	0	0	0	0
bnid254	bnid254	0	0	0	0
bnid255	bnid255	0	0	0	0
bnid256	bnid256	0	0	0	0
bnid257	bnid257	0	0	0	0
bnid258	bnid258	0	0	0	0
bnid259	bnid259	0	0	0	0
bnid260	bnid260	0	0	0	0
bnid261	bnid261	0	0	0	0
bnid262	bnid262	0	0	0	0
bnid263	bnid263	0	0	0	0
bnid264	bnid264	0	0	0	0
bnid265	bnid265	0	0	0	0
bnid266	bnid266	0	0	0	0
bnid267	bnid267	0	0	0	0
bnid268	bnid268	0	0	0	0
bnid269	bnid269	0	0	0	0
bnid270	bnid270	0	0	0	0
bnid271	bnid271	0	0	0	0
bnid272	bnid272	0	0	0	0
bnid273	bnid273	0	0	0	0
bnid274	bnid274	0	0	0	0
bnid275	bnid275	0	0	0	0
bnid276	bnid276	0	0	0	0
bnid277	bnid277	0	0	0	0
bnid278	bnid278	0	0	0	0
bnid279	bnid279	0	0	0	0
bnid280	bnid280	0	0	0	0
bnid281	bnid281	0	0	0	0
bnid282	bnid282	0	0	0	0
bnid283	bnid283	0	0	0	0
bnid284	bnid284	0	0	0	0
bnid285	bnid285	0	0	0	0
bnid286	bnid286	0	0	0	0
bnid287	bnid287	0	0	0	0
bnid288	bnid288	0	0	0	0
bnid289	bnid289	0	0	0	0
bnid290	bnid290	0	0	0	0
bnid291	bnid291	0	0	0	0
bnid292	bnid292	0	0	0	0
bnid293	bnid293	0	0	0	0
bnid294	bnid294	0	0	0	0
bnid295	bnid295	0	0	0	0
bnid296	bnid296	0	0	0	0
bnid297	bnid297	0	0	0	0
bnid298	bnid298	0	0	0	0
bnid299	bnid299	0	0	0	0
bnid300	bnid300	0	0	0	0
bnid301	bnid301	0	0	0	0
bnid302	bnid302	0	0	0	0
bnid303	bnid303	0	0	0	0
bnid304	bnid304	0	0	0	0
bnid305	bnid305	0	0	0	0
bnid306	bnid306	0	0	0	0
bnid307	bnid307	0	0	0	0
bnid308	bnid308	0	0	0	0
bnid309	bnid309	0	0	0	0
bnid310	bnid310	0	0	0	0
bnid311	bnid311	0	0	0	0
bnid312	bnid312	0	0	0	0
bnid313	bnid313	0	0	0	0
bnid314	bnid314	0	0	0	0
bnid315	bnid315	0	0	0	0
bnid316	bnid316	0	0	0	0
bnid317	bnid317	0	0	0	0
bnid318	bnid318	0	0	0	0
bnid319	bnid319	0	0	0	0
bnid320	bnid320	0	0	0	0
bnid321	bnid321	0	0	0	0
bnid322	bnid322	0	0	0	0
bnid323	bnid323	0	0	0	0
bnid324	bnid324	0	0	0	0
bnid325	bnid325	0	0	0	0
bnid326	bnid326	0	0	0	0
bnid327	bnid327	0	0	0	0
bnid328	bnid328	0	0	0	0
bnid329	bnid329	0	0	0	0
bnid330	bnid330	0	0	0	0
bnid331	bnid331	0	0	0	0
bnid332	bnid332	0	0	0	0
bnid333	bnid333	0	0	0	0
bnid334	bnid334	0	0	0	0
bnid335	bnid335	0	0	0	0
bnid336	bnid336	0	0	0	0
bnid337	bnid337	0	0	0	0
bnid338	bnid338	0	0	0	0
bnid339	bnid339	0	0	0	0
bnid340	bnid340	0	0	0	0
bnid341	bnid341	0	0	0	0
bnid342	bnid342	0	0	0	0
bnid343	bnid343	0	0	0	0
bnid344	bnid344	0	0	0	0
bnid345	bnid345	0	0	0	0
bnid346	bnid346	0	0	0	0
bnid347	bnid347	0	0	0	0
bnid348	bnid348	0	0	0	0
bnid349	bnid349	0	0	0	0
bnid350	bnid350	0	0	0	0
bnid351	bnid351	0	0	0	0
bnid352	bnid352	0	0	0	0
bnid353	bnid353	0	0	0	0
bnid354	bnid354	0	0	0	0
bnid355	bnid355	0	0	0	0
bnid356	bnid356	0	0	0	0
bnid357	bnid357	0	0	0	0
bnid358	bnid358	0	0	0	0
bnid359	bnid359	0	0	0	0
bnid360	bnid360	0	0	0	0
bnid361	bnid361	0	0	0	0
bnid362	bnid362	0	0	0	0
bnid363	bnid363	0	0	0	0
bnid364	bnid364	0	0	0	0
bnid365	bnid365	0	0	0	0
bnid366	bnid366	0	0	0	0
bnid367	bnid367	0	0	0	0
bnid368	bnid368	0	0	0	0
bnid369	bnid369	0	0	0	0
bnid370	bnid370	0	0	0	0
bnid371	bnid371	0	0	0	0
bnid372	bnid372	0	0	0	0
bnid373	bnid373	0	0	0	0
bnid374	bnid374	0	0	0	0
bnid375	bnid375	0	0	0	0
bnid376	bnid376	0	0	0	0
bnid377	bnid377	0	0	0	0
bnid378	bnid378	0	0	0	0
bnid379	bnid379	0	0	0	0
bnid380	bnid380	0	0	0	0
bnid381	bnid381	0	0	0	0
bnid382	bnid382	0	0	0	0
bnid383	bnid383	0	0	0	0
bnid384	bnid384	0	0	0	0
bnid385	bnid385	0	0	0	0
bnid386	bnid386	0	0	0	0
bnid387	bnid387	0	0	0	0
bnid388	bnid388	0	0	0	0
bnid389	bnid389	0	0	0	0
bnid390	bnid390	0	0	0	0
bnid391	bnid391	0	0	0	0
bnid392	bnid392	0	0	0	0
bnid393	bnid393	0	0	0	0
bnid394	bnid394	0	0	0	0
bnid395	bnid395	0	0	0	0
bnid396	bnid396	0	0	0	0
bnid397	bnid397	0	0	0	0
bnid398	bnid398	0	0	0	0
bnid399	bnid399	0	0	0	0
bnid400	bnid400	0	0	0	0
bnid401	bnid401	0	0	0	0
bnid402	bnid402	0	0	0	0
bnid403	bnid403	0	0	0	0
bnid404	bnid404	0	0	0	0
bnid405	bnid405	0	0	0	0
bnid406	bnid406	0	0	0	0
bnid407	bnid407	0	0	0	0
bnid408	bnid408	0	0	0	0
bnid409	bnid409	0	0	0	0
bnid410	bnid410	0	0	0	0
bnid411	bnid411	0	0	0	0
bnid412	bnid412	0	0	0	0
bnid413	bnid413	0	0	0	0
bnid414	bnid414	0	0	0	0
bnid415	bnid415	0	0	0	0
bnid416	bnid416	0	0	0	0
bnid417	bnid417	0	0	0	0
bnid418	bnid418	0	0	0	0
bnid419	bnid419	0	0	0	0
bnid420	bnid420	0	0	0	0
bnid421	bnid421	0	0	0	0
bnid422	bnid422	0	0	0	0
bnid423	bnid423	0	0	0	0
bnid424	bnid424	0	0	0	0
bnid425	bnid425	0	0	0	0
bnid426	bnid426	0	0	0	0
bnid427	bnid427	0	0	0	0
bnid428	bnid428	0	0	0	0
bnid429	bnid429	0	0	0	0
bnid430	bnid430	0	0	0	0
bnid431	bnid431	0	0	0	0
bnid432	bnid432	0	0	0	0
bnid433	bnid433	0	0	0	0
bnid434	bnid434	0	0	0	0
bnid435	bnid435	0	0	0	0
bnid436	bnid436	0	0	0	0
bnid437	bnid437	0	0	0	0
bnid438	bnid438	0	0	0	0
bnid439	bnid439	0	0	0	0
bnid440	bnid440	0	0	0	0
bnid441	bnid441	0	0	0	0
bnid442	bnid442	0	0	0	0
bnid443	bnid443	0	0	0	0
bnid444	bnid444	0	0	0	0
bnid445	bnid445	0	0	0	0
bnid446	bnid446	0	0	0	0
bnid447	bnid447	0	0	0	0
bnid448	bnid448	0	0	0	0
bnid449	bnid449	0	0	0	0
bnid450	bnid450	0	0	0	0
bnid451	bnid451	0	0	0	0
bnid452	bnid452	0	0	0	0
bnid453	bnid453	0	0	0	0
bnid454	bnid454	0	0	0	0
bnid455	bnid455	0	0	0	0
bnid456	bnid456	0	0	0	0
bnid457	bnid457	0	0	0	0
bnid458	bnid458	0	0	0	0
bnid459	bnid459	0	0	0	0
bnid460	bnid460	0	0	0	0
bnid461	bnid461	0	0	0	0
bnid462	bnid462	0	0	0	0
bnid463	bnid463	0	0	0	0
bnid464	bnid464	0	0	0	0
bnid465	bnid465	0	0	0	0
bnid466	bnid466	0	0	0	0
bnid467	bnid467	0	0	0	0
bnid468	bnid468	0	0	0	0
bnid469	bnid469	0	0	0	0
bnid470	bnid470	0	0	0	0
bnid471	bnid471	0	0	0	0
bnid472	bnid472	0	0	0	0
bnid473	bnid473	0	0	0	0
bnid474	bnid474	0	0	0	0
bnid475	bnid475	0	0	0	0
bnid476	bnid476	0	0	0	0
bnid477	bnid477	0	0	0	0
bnid478	bnid478	0	0	0	0
bnid479	bnid479	0	0	0	0
bnid480	bnid480	0	0	0	0
bnid481	bnid481	0	0	0	0
bnid482	bnid482	0	0	0	0
bnid483	bnid483	0	0	0	0
bnid484	bnid484	0	0	0	0
bnid485	bnid485	0	0	0	0
bnid486	bnid486	0	0	0	0
bnid487	bnid487	0	0	0	0
bnid488	bnid488	0	0	0	0
bnid489	bnid489	0	0	0	0
bnid490	bnid490	0	0	0	0
bnid491	bnid491	0	0	0	0
bnid492	bnid492	0	0	0	0
bnid493	bnid493	0	0	0	0
bnid494	bnid494	0	0	0	0
bnid495	bnid495	0	0	0	0
bnid496	bnid496	0	0	0	0
bnid497	bnid497	0	0	0	0
bnid498	bnid498	0	0	0	0
bnid499	bnid499	0	0	0	0
bnid500	bnid500	0	0	0	0
bnid501	bnid501	0	0	0	0
bnid502	bnid502	0	0	0	0
bnid503	bnid503	0	0	0	0
bnid504	bnid504	0	0	0	0
bnid505	bnid505	0	0	0	0
bnid506	bnid506	0	0	0	0
bnid507	bnid507	0	0	0	0
bnid508	bnid508	0	0	0	0
bnid509	bnid509	0	0	0	0
bnid510	bnid510	0	0	0	0
bnid511	bnid511	0	0	0	0
bnid512	bnid512	0	0	0	0
bnid513	bnid513	0	0	0	0
bnid514	bnid514	0	0	0	0
bnid515	bnid515	0	0	0	0
bnid516	bnid516	0	0	0	0
bnid517	bnid517	0	0	0	0
bnid518	bnid518	0	0	0	0
bnid519	bnid519	0	0	0	0
bnid520	bnid520	0	0	0	0
bnid521	bnid521	0	0	0	0
bnid522	bnid522	0	0	0	0
bnid523	bnid523	0	0	0	0
bnid524	bnid524	0	0	0	0
bnid525	bnid525	0	0	0	0
bnid526	bnid526	0	0	0	0
bnid527	bnid527	0	0	0	0
bnid528	bnid528	0	0	0	0
bnid529	bnid529	0	0	0	0
bnid530	bnid530	0	0	0	0
bnid531	bnid531	0	0	0	0
bnid532	bnid532	0	0	0	0
bnid533	bnid533	0	0	0	0
bnid534	bnid534	0	0	0	0
bnid535	bnid535	0	0	0	0
bnid536	bnid536	0	0	0	0
bnid537	bnid537	0	0	0	0
bnid538	bnid538	0	0	0	0
bnid539	bnid539	0	0	0	0
bnid540	bnid540	0	0	0	0
bnid541	bnid541	0	0	0	0
bnid542	bnid542	0	0	0	0
bnid543	bnid543	0	0	0	0
bnid544	bnid544	0	0	0	0
bnid545	bnid545	0	0	0	0
bnid546	bnid546	0	0	0	0
bnid547	bnid547	0	0	0	0
bnid548	bnid548	0	0	0	0
bnid549	bnid549	0	0	0	0
bnid550	bnid550	0	0	0	0
bnid551	bnid551	0	0	0	0
bnid552	bnid552	0	0	0	0
bnid553	bnid553	0	0	0	0
bnid554	bnid554	0	0	0	0
bnid555	bnid555	0	0	0	0
bnid556	bnid556	0	0	0	0
bnid557	bnid557	0	0	0	0
bnid558	bnid558	0	0	0	0
bnid559	bnid559	0	0	0	0
bnid560	bnid560	0	0	0	0
bnid561	bnid561	0	0	0	0
bnid562	bnid562	0	0	0	0
bnid563	bnid563	0	0	0	0
bnid564	bnid564	0	0	0	0
bnid565	bnid565	0	0	0	0
bnid566	bnid566	0	0	0	0
bnid567	bnid567	0	0	0	0
bnid568	bnid568	0	0	0	0
bnid569	bnid569	0	0	0	0
bnid570	bnid570	0	0	0	0
bnid571	bnid571	0	0	0	0
bnid572	bnid572	0	0	0	0
bnid573	bnid573	0	0	0	0
bnid574	bnid574	0	0	0	0
bnid575	bnid575	0	0	0	0
bnid576	bnid576	0	0	0	0
bnid577	bnid577	0	0	0	0
bnid578	bnid578	0	0	0	0
bnid579	bnid579	0	0	0	0
bnid580	bnid580	0	0	0	0
bnid581	bnid581	0	0	0	0
bnid582	bnid582	0	0	0	0
bnid583	bnid583	0	0	0	0
bnid584	bnid584	0	0	0	0
bnid585	bnid585	0	0	0	0
bnid586	bnid586	0	0	0	0
bnid587	bnid587	0	0	0	0
bnid588	bnid588	0	0	0	0
bnid589	bnid589	0	0	0	0
bnid590	bnid590	0	0	0	0
bnid591	bnid591	0	0	0	0
bnid592	bnid592	0	0	0	0
bnid593	bnid593	0	0	0	0
bnid594	bnid594	0	0	0	0
bnid595	bnid595	0	0	0	0
bnid596	bnid596	0	0	0	0
bnid597	bnid597	0	0	0	0
bnid598	bnid598	0	0	0	0
bnid599	bnid599	0	0	0	0
bnid600	bnid600	0	0	0	0
bnid601	bnid601	0	0	0	0
bnid602	bnid602	0	0	0	0
bnid603	bnid603	0	0	0	0
bnid604	bnid604	0	0	0	0
bnid605	bnid605	0	0	0	0
bnid606	bnid606	0	0	0	0
bnid607	bnid607	0	0	0	0
bnid608	bnid608	0	0	0	0
bnid609	bnid609	0	0	0	0
bnid610	bnid610	0	0	0	0
bnid611	bnid611	0	0	0	0
bnid612	bnid612	0	0	0	0
bnid613	bnid613	0	0	0	0
bnid614	bnid614	0	0	0	0
bnid615	bnid615	0	0	0	0
bnid616	bnid616	0	0	0	0
bnid617	bnid617	0	0	0	0
bnid618	bnid618	0	0	0	0
bnid619	bnid619	0	0	0	0
bnid620	bnid620	0	0	0	0
bnid621	bnid621	0	0	0	0
bnid622	bnid622	0	0	0	0
bnid623	bnid623	0	0	0	0
bnid624	bnid624	0	0	0	0
bnid625	bnid625	0	0	0	0
bnid626	bnid626	0	0	0	0
bnid627	bnid627	0	0	0	0
bnid628	bnid628	0	0	0	0
bnid629	bnid629	0	0	0	0
bnid630	bnid630	0	0	0	0
bnid631	bnid631	0	0	0	0
bnid632	bnid632	0	0	0	0
bnid633	bnid633	0	0	0	0
bnid634	bnid634	0	0	0	0
bnid635	bnid635	0	0	0	0
bnid636	bnid636	0	0	0	0
bnid637	bnid637	0	0	0	0
bnid638	bnid638	0	0	0	0
bnid639	bnid639	0	0	0	0
bnid640	bnid640	0	0	0	0
bnid641	bnid641	0	0	0	0
bnid642	bnid642	0	0	0	0
bnid643	bnid643	0	0	0	0
bnid644	bnid644	0	0	0	0
bnid645	bnid645	0	0	0	0
bnid646	bnid646	0	0	0	0
bnid647	bnid647	0	0	0	0
bnid648	bnid648	0	0	0	0
bnid649	bnid649	0	0	0	0
bnid650	bnid650	0	0	0	0
bnid651	bnid651	0	0	0	0
bnid652	bnid652	0	0	0	0
bnid653	bnid653	0	0	0	0
bnid654	bnid654	0	0	0	0
bnid655	bnid655	0	0	0	0
bnid656	bnid656	0	0	0	0
bnid657	bnid657	0	0	0	0
bnid658	bnid658	0	0	0	0
bnid659	bnid659	0	0	0	0
bnid660	bnid660	0	0	0	0
bnid661	bnid661	0	0	0	0
bnid662	bnid662	0	0	0	0
bnid663	bnid663	0	0	0	0
bnid664	bnid664	0	0	0	0
bnid665	bnid665	0	0	0	0
bnid666	bnid666	0	0	0	0
bnid667	bnid667	0	0	0	0
bnid668	bnid668	0	0	0	0
bnid669	bnid669	0	0	0	0
bnid670	bnid670	0	0	0	0
bnid671	bnid671	0	0	0	0
bnid672	bnid672	0	0	0	0
bnid673	bnid673	0	0	0	0
bnid674	bnid674	0	0	0	0
bnid675	bnid675	0	0	0	0
bnid676	bnid676	0	0	0	0
bnid677	bnid677	0	0	0	0
bnid678	bnid678	0	0	0	0
bnid679	bnid679	0	0	0	0
bnid680	bnid680	0	0	0	0
bnid681	bnid681	0	0	0	0
bnid682	bnid682	0	0	0	0
bnid683	bnid683	0	0	0	0
bnid684	bnid684	0	0	0	0
bnid685	bnid685	0	0	0	0
bnid686	bnid686	0	0	0	0
bnid687	bnid687	0	0	0	0
bnid688	bnid688	0	0	0	0
bnid689	bnid689	0	0	0	0
bnid690	bnid690	0	0	0	0
bnid691	bnid691	0	0	0	0
bnid692	bnid692	0	0	0	0
bnid693	bnid693	0	0	0	0
bnid694	bnid694	0	0	0	0
bnid695	bnid695	0	0	0	0
bnid696	bnid696	0	0	0	0
bnid697	bnid697	0	0	0	0
bnid698	bnid698	0	0	0	0
bnid699	bnid699	0	0	0	0
bnid700	bnid700	0	0	0	0
bnid701	bnid701	0	0	0	0
bnid702	bnid702	0	0	0	0
bnid703	bnid703	0	0	0	0
bnid704	bnid704	0	0	0	0
bnid705	bnid705	0	0	0	0
bnid706	bnid706	0	0	0	0
bnid707	bnid707	0	0	0	0
bnid708	bnid708	0	0	0	0
bnid709	bnid709	0	0	0	0
bnid710	bnid710	0	0	0	0
bnid711	bnid711	0	0	0	0
bnid712	bnid712	0	0	0	0
bnid713	bnid713	0	0	0	0
bnid714	bnid714	0	0	0	0
bnid715	bnid715	0	0	0	0
bnid716	bnid716	0	0	0	0
bnid717	bnid717	0	0	0	0
bnid718	bnid718	0	0	0	0
bnid719	bnid719	0	0	0	0
bnid720	bnid720	0	0	0	0
bnid721	bnid721	0	0	0	0
bnid722	bnid722	0	0	0	0
bnid723	bnid723	0	0	0	0
bnid724	bnid724	0	0	0	0
bnid725	bnid725	0	0	0	0
bnid726	bnid726	0	0	0	0
bnid727	bnid727	0	0	0	0
bnid728	bnid728	0	0	0	0
bnid729	bnid729	0	0	0	0
bnid730	bnid730	0	0	0	0
bnid731	bnid731	0	0	0	0
bnid732	bnid732	0	0	0	0
bnid733	bnid733	0	0	0	0
bnid734	bnid734	0	0	0	0
bnid735	bnid735	0	0	0	0
bnid736	bnid736	0	0	0	0
bnid737	bnid737	0	0	0	0
bnid738	bnid738	0	0	0	0
bnid739	bnid739	0	0	0	0
bnid740	bnid740	0	0	0	0
bnid741	bnid741	0	0	0	0
bnid742	bnid742	0	0	0	0
bnid743	bnid743	0	0	0	0
bnid744	bnid744	0	0	0	0
bnid745	bnid745	0	0	0	0
bnid746	bnid746	0	0	0	0
bnid747	bnid747	0	0	0	0
bnid748	bnid748	0	0	0	0
bnid749	bnid749	0	0	0	0
bnid750	bnid750	0	0	0	0
bnid751	bnid751	0	0	0	0
bnid752	bnid752	0	0	0	0
bnid753	bnid753	0	0	0	0
bnid754	bnid754	0	0	0	0
bnid755	bnid755	0	0	0	0
bnid756	bnid756	0	0	0	0
bnid757	bnid757	0	0	0	0
bnid758	bnid758	0	0	0	0
bnid759	bnid759	0	0	0	0
bnid760	bnid760	0	0	0	0
bnid761	bnid761	0	0	0	0
bnid762	bnid762	0	0	0	0
bnid763	bnid763	0	0	0	0
bnid764	bnid764	0	0	0	0
bnid765	bnid765	0	0	0	0
bnid766	bnid766	0	0	0	0
bnid767	bnid767	0	0	0	0
bnid768	bnid768	0	0	0	0
bnid769	bnid769	0	0	0	0
bnid770	bnid770	0	0	0	0
bnid771	bnid771	0	0	0	0
bnid772	bnid772	0	0	0	0
bnid773	bnid773	0	0	0	0
bnid774	bnid774	0	0	0	0
bnid775	bnid775	0	0	0	0
bnid776	bnid776	0	0	0	0
bnid777	bnid777	0	0	0	0
bnid778	bnid778	0	0	0	0
bnid779	bnid779	0	0	0	0
bnid780	bnid780	0	0	0	0
bnid781	bnid781	0	0	0	0
bnid782	bnid782	0	0	0	0
bnid783	bnid783	0	0	0	0
bnid784	bnid784	0	0	0	0
bnid785	bnid785	0	0	0	0
bnid786	bnid786	0	0	0	0
bnid787	bnid787	0	0	0	0
bnid788	bnid788	0	0	0	0
bnid789	bnid789	0	0	0	0
bnid790	bnid790	0	0	0	0
bnid791	bnid791	0	0	0	0
bnid792	bnid792	0	0	0	0
bnid793	bnid793	0	0	0	0
bnid794	bnid794	0	0	0	0
bnid795	bnid795	0	0	0	0
bnid796	bnid796	0	0	0	0
bnid797	bnid797	0	0	0	0
bnid798	bnid798	0	0	0	0
bnid799	bnid799	0	0	0	0
bnid800	bnid800	0	0	0	0
bnid801	bnid801	0	0	0	0
bnid802	bnid802	0	0	0	0
bnid803	bnid803	0	0	0	0
bnid804	bnid804	0	0	0	0
bnid805	bnid805	0	0	0	0
bnid806	bnid806	0	0	0	0
bnid807	bnid807	0	0	0	0
bnid808	bnid808	0	0	0	0
bnid809	bnid809	0	0	0	0
bnid810	bnid810	0	0	0	0
bnid811	bnid811	0	0	0	0
bnid812	bnid812	0	0	0	0
bnid813	bnid813	0	0	0	0
bnid814	bnid814	0	0	0	0
bnid815	bnid815	0	0	0	0
bnid816	bnid816	0	0	0	0
bnid817	bnid817	0	0	0	0
bnid818	bnid818	0	0	0	0
bnid819	bnid819	0	0	0	0
bnid820	bnid820	0	0	0	0
bnid821	bnid821	0	0	0	0
bnid822	bnid822	0	0	0	0
bnid823	bnid823	0	0	0	0
bnid824	bnid824	0	0	0	0
bnid825	bnid825	0	0	0	0
bnid826	bnid826	0	0	0	0
bnid827	bnid827	0	0	0	0
bnid828	bnid828	0	0	0	0
bnid829	bnid829	0	0	0	0
bnid830	bnid830	0	0	0	0
bnid831	bnid831	0	0	0	0
bnid832	bnid832	0	0	0	0
bnid833	bnid833	0	0	0	0
bnid834	bnid834	0	0	0	0
bnid835	bnid835	0	0	0	0
bnid836	bnid836	0	0	0	0
bnid837	bnid837	0	0	0	0
bnid838	bnid838	0	0	0	0
bnid839	bnid839	0	0	0	0
bnid840	bnid840	0	0	0	0
bnid841	bnid841	0	0	0	0
bnid842	bnid842	0	0	0	0
bnid843	bnid843	0	0	0	0
bnid844	bnid844	0	0	0	0
bnid845	bnid845	0	0	0	0
bnid846	bnid846	0	0	0	0
bnid847	bnid847	0	0	0	0
bnid848	bnid848	0	0	0	0
bnid849	bnid849	0	0	0	0
bnid850	bnid850	0	0	0	0
bnid851	bnid851	0	0	0	0
bnid852	bnid852	0	0	0	0
bnid853	bnid853	0	0	0	0
bnid854	bnid854	0	0	0	0
bnid855	bnid855	0	0	0	0
bnid856	bnid856	0	0	0	0
bnid857	bnid857	0	0	0	0
bnid858	bnid858	0	0	0	0
bnid859	bnid859	0	0	0	0
bnid860	bnid860	0	0	0	0
bnid861	bnid861	0	0	0	0
bnid862	bnid862	0	0	0	0
bnid863	bnid863	0	0	0	0
bnid864	bnid864	0	0	0	0
bnid865	bnid865	0	0	0	0
bnid866	bnid866	0	0	0	0
bnid867	bnid867	0	0	0	0
bnid868	bnid868	0	0	0	0
bnid869	bnid869	0	0	0	0
bnid870	bnid870	0	0	0	0
bnid871	bnid871	0	0	0	0
bnid872	bnid872	0	0	0	0
bnid873	bnid873	0	0	0	0
bnid874	bnid874	0	0	0	0
bnid875	bnid875	0	0	0	0
bnid876	bnid876	0	0	0	0
bnid877	bnid877	0	0	0	0
bnid878	bnid878	0	0	0	0
bnid879	bnid879	0	0	0	0
bnid880	bnid880	0	0	0	0
bnid881	bnid881	0	0	0	0
bnid882	bnid882	0	0	0	0
bnid883	bnid883	0	0	0	0
bnid884	bnid884	0	0	0	0
bnid885	bnid885	0	0	0	0
bnid886	bnid886	0	0	0	0
bnid887	bnid887	0	0	0	0
bnid888	bnid888	0	0	0	0
bnid889	bnid889	0	0	0	0
bnid890	bnid890	0	0	0	0
bnid891	bnid891	0	0	0	0
bnid892	bnid892	0	0	0	0
bnid893	bnid893	0	0	0	0
bnid894	bnid894	0	0	0	0
bnid895	bnid895	0	0	0	0
bnid896	bnid896	0	0	0	0
bnid897	bnid897	0	0	0	0
bnid898	bnid898	0	0	0	0
bnid899	bnid899	0	0	0	0
bnid900	bnid900	0	0	0	0
bnid901	bnid901	0	0	0	0
bnid902	bnid902	0	0	0	0
bnid903	bnid903	0	0	0	0
bnid904	bnid904	0	0	0	0
bnid905	bnid905	0	0	0	0
bnid906	bnid906	0	0	0	0
bnid907	bnid907	0	0	0	0
bnid908	bnid908	0	0	0	0
bnid909	bnid909	0	0	0	0
bnid910	bnid910	0	0	0	0
bnid911	bnid911	0	0	0	0
bnid912	bnid912	0	0	0	0
bnid913	bnid913	0	0	0	0
bnid914	bnid914	0	0	0	0
bnid915	bnid915	0	0	0	0
bnid916	bnid916	0	0	0	0
bnid917	bnid917	0	0	0	0
bnid918	bnid918	0	0	0	0
bnid919	bnid919	0	0	0	0
bnid920	bnid920	0	0	0	0
bnid921	bnid921	0	0	0	0
bnid922	bnid922	0	0	0	0
bnid923	bnid923	0	0	0	0
bnid924	bnid924	0	0	0	0
bnid925	bnid925	0	0	0	0
bnid926	bnid926	0	0	0	0
bnid927	bnid927	0	0	0	0
bnid928	bnid928	0	0	0	0
bnid929	bnid929	0	0	0	0
bnid930	bnid930	0	0	0	0
bnid931	bnid931	0	0	0	0
bnid932	bnid932	0	0	0	0
bnid933	bnid933	0	0	0	0
bnid934	bnid934	0	0	0	0
bnid935	bnid935	0	0	0	0
bnid936	bnid936	0	0	0	0
bnid937	bnid937	0	0	0	0
bnid938	bnid938	0	0	0	0
bnid939	bnid939	0	0	0	0
bnid940	bnid940	0	0	0	0
bnid941	bnid941	0	0	0	0
bnid942	bnid942	0	0	0	0
bnid943	bnid943	0	0	0	0
bnid944	bnid944	0	0	0	0
bnid945	bnid945	0	0	0	0
bnid946	bnid946	0	0	0	0
bnid947	bnid947	0	0	0	0
bnid948	bnid948	0	0	0	0
bnid949	bnid949	0	0	0	0
bnid950	bnid950	0	0	0	0
bnid951	bnid951	0	0	0	0
bnid952	bnid952	0	0	0	0
bnid953	bnid953	0	0	0	0
bnid954	bnid954	0	0	0	0
bnid955	bnid955	0	0	0	0
bnid956	bnid956	0	0	0	0
bnid957	bnid957	0	0	0	0
bnid958	bnid958	0	0	0	0
bnid959	bnid959	0	0	0	0
bnid960	bnid960	0	0	0	0
bnid961	bnid961	0	0	0	0
bnid962	bnid962	0	0	0	0
bnid963	bnid963	0	0	0	0
bnid964	bnid964	0	0	0	0
bnid965	bnid965	0	0	0	0
bnid966	bnid966	0	0	0	0
bnid967	bnid967	0	0	0	0
bnid968	bnid968	0	0	0	0
bnid969	bnid969	0	0	0	0
bnid970	bnid970	0	0	0	0
bnid971	bnid971	0	0	0	0
bnid972	bnid972	0	0	0	0
bnid973	bnid973	0	0	0	0
bnid974	bnid974	0	0	0	0
bnid975	bnid975	0	0	0	0
bnid976	bnid976	0	0	0	0
bnid977	bnid977	0	0	0	0
bnid978	bnid978	0	0	0	0
bnid979	bnid979	0	0	0	0
bnid980	bnid980	0	0	0	0
bnid981	bnid981	0	0	0	0
bnid982	bnid982	0	0	0	0
bnid983	bnid983	0	0	0	0
bnid984	bnid984	0	0	0	0
bnid985	bnid985	0	0	0	0
bnid986	bnid986	0	0	0	0
bnid987	bnid987	0	0	0	0
bnid988	bnid988	0	0	0	0
bnid989	bnid989	0	0	0	0
bnid990	bnid990	0	0	0	0
bnid991	bnid991	0	0	0	0
bnid992	bnid992	0	0	0	0
bnid993	bnid993	0	0	0	0
bnid994	bnid994	0	0	0	0
bnid995	bnid995	0	0	0	0
bnid996	bnid996	0	0	0	0
bnid997	bnid997	0	0	0	0
bnid998	bnid998	0	0	0	0
bnid999	bnid999	0	0	0	0
bnid1000	bnid1000	0	0	0	0
bnid1001	bnid1001	0	0	0	0
bnid1002	bnid1002	0	0	0	0
bnid1003	bnid1003	0	0	0	0
bnid1004	bnid1004	0	0	0	0
bnid1005	bnid1005	0	0	0	0
bnid1006	bnid1006	0	0	0	0
bnid1007	bnid1007	0	0	0	0
bnid1008	bnid1008	0	0	0	0
bnid1009	bnid1009	0	0	0	0
bnid1010	bnid1010	0	0	0	0
bnid1011	bnid1011	0	0	0	0
bnid1012	bnid1012	0	0	0	0
bnid1013	bnid1013	0	0	0	0
bnid1014	bnid1014	0	0	0	0
bnid1015	bnid1015	0	0	0	0
bnid1016	bnid1016	0	0	0	0
bnid1017	bnid1017	0	0	0	0
bnid1018	bnid1018	0	0	0	0
bnid1019	bnid1019	0	0	0	0
bnid1020	bnid1020	0	0	0	0
bnid1021	bnid1021	0	0	0	0
bnid1022	bnid1022	0	0	0	0
bnid1023	bnid1023	0	0	0	0
bnid1024	bnid1024	0	0	0	0
bnid1025	bnid1025	0	0	0	0
bnid1026	bnid1026	0	0	0	0
bnid1027	bnid1027	0	0	0	0
bnid1028	bnid1028	0	0	0	0
bnid1029	bnid1029	0	0	0	0
bnid1030	bnid1030	0	0	0	0
bnid1031	bnid1031	0	0	0	0
bnid1032	bnid1032	0	0	0	0
bnid1033	bnid1033	0	0	0	0
bnid1034	bnid1034	0	0	0	0
bnid1035	bnid1035	0	0	0	0
bnid1036	bnid1036	0	0	0	0
bnid1037	bnid1037	0	0	0	0
bnid1038	bnid1038	0	0	0	0
bnid1039	bnid1039	0	0	0	0
bnid1040	bnid1040	0	0	0	0
bnid1041	bnid1041	0	0	0	0
bnid1042	bnid1042	0	0	0	0
bnid1043	bnid1043	0	0	0	0
bnid1044	bnid1044	0	0	0	0
bnid1045	bnid1045	0	0	0	0
bnid1046	bnid1046	0	0	0	0
bnid1047	bnid1047	0	0	0	0
bnid1048	bnid1048	0	0	0	0
bnid1049	bnid1049	0	0	0	0
bnid1050	bnid1050	0	0	0	0
bnid1051	bnid1051	0	0	0	0
bnid1052	bnid1052	0	0	0	0
bnid1053	bnid1053	0	0	0	0
bnid1054	bnid1054	0	0	0	0
bnid1055	bnid1055	0	0	0	0
bnid1056	bnid1056	0	0	0	0
bnid1057	bnid1057	0	0	0	0
bnid1058	bnid1058	0	0	0	0
bnid1059	bnid1059	0	0	0	0
bnid1060	bnid1060	0	0	0	0
bnid1061	bnid1061	0	0	0	0
bnid1062	bnid1062	0	0	0	0
bnid1063	bnid1063	0	0	0	0
bnid1064	bnid1064	0	0	0	0
bnid1065	bnid1065	0	0	0	0
bnid1066	bnid1066	0	0	0	0
bnid1067	bnid1067	0	0	0	0
bnid1068	bnid1068	0	0	0	0
bnid1069	bnid1069	0	0	0	0
bnid1070	bnid1070	0	0	0	0
bnid1071	bnid1071	0	0	0	0
bnid1072	bnid1072	0	0	0	0
bnid1073	bnid1073	0	0	0	0
bnid1074	bnid1074	0	0	0	0
bnid1075	bnid1075	0	0	0	0
bnid1076	bnid1076	0	0	0	0
bnid1077	bnid1077	0	0	0	0
bnid1078	bnid1078	0	0	0	0
bnid1079	bnid1079	0	0	0	0
bnid1080	bnid1080	0	0	0	0
bnid1081	bnid1081	0	0	0	0
bnid1082	bnid1082	0	0	0	0
bnid1083	bnid1083	0	0	0	0
bnid1084	bnid1084	0	0	0	0
bnid1085	bnid1085	0	0	0	0
bnid1086	bnid1086	0	0	0	0
bnid1087	bnid1087	0	0	0	0
bnid1088	bnid1088	0	0	0	0
bnid1089	bnid1089	0	0	0	0
bnid1090	bnid1090	0	0	0	0
bnid1091	bnid1091	0	0	0	0
bnid1092	bnid1092	0	0	0	0
bnid1093	bnid1093	0	0	0	0
bnid1094	bnid1094	0	0	0	0
bnid1095	bnid1095	0	0	0	0
bnid1096	bnid1096	0	0	0	0
bnid1097	bnid1097	0	0	0	0
bnid1098	bnid1098	0	0	0	0
bnid1099	bnid1099	0	0	0	0
bnid1100	bnid1100	0	0	0	0
bnid1101	bnid1101	0	0	0	0
bnid1102	bnid1102	0	0	0	0
bnid1103	bnid1103	0	0	0	0
bnid1104	bnid1104	0	0	0	0
bnid1105	bnid1105	0	0	0	0
bnid1106	bnid1106	0	0	0	0
bnid1107	bnid1107	0	0	0	0
bnid1108	bnid1108	0	0	0	0
bnid1109	bnid1109	0	0	0	0
bnid1110	bnid1110	0	0	0	0
bnid1111	bnid1111	0	0	0	0
bnid1112	bnid1112	0	0	0	0
bnid1113	bnid1113	0	0	0	0
bnid1114	bnid1114	0	0	0	0
bnid1115	bnid1115	0	0	0	0
bnid1116	bnid1116	0	0	0	0
bnid1117	bnid1117	0	0	0	0
bnid1118	bnid1118	0	0	0	0
bnid1119	bnid1119	0	0	0	0
bnid1120	bnid1120	0	0	0	0
bnid1121	bnid1121	0	0	0	0
bnid1122	bnid1122	0	0	0	0
bnid1123	bnid1123	0	0	0	0
bnid1124	bnid1124	0	0	0	0
bnid1125	bnid1125	0	0	0	0
bnid1126	bnid1126	0	0	0	0
bnid1127	bnid1127	0	0	0	0
bnid1128	bnid1128	0	0	0	0
bnid1129	bnid1129	0	0	0	0
bnid1130	bnid1130	0	0	0	0
bnid1131	bnid1131	0	0	0	0
bnid1132	bnid1132	0	0	0	0
bnid1133	bnid1133	0	0	0	0
bnid1134	bnid1134	0	0	0	0
bnid1135	bnid1135	0	0	0	0
bnid1136	bnid1136	0	0	0	0
bnid1137	bnid1137	0	0	0	0
bnid1138	bnid1138	0	0	0	0
bnid1139	bnid1139	0	0	0	0
bnid1140	bnid1140	0	0	0	0
bnid1141	bnid1141	0	0	0	0
bnid1142	bnid1142	0	0	0	0
bnid1143	bnid1143	0	0	0	0
bnid1144	bnid1144	0	0	0	0
bnid1145	bnid1145	0	0	0	0
bnid1146	bnid1146	0	0	0	0
bnid1147	bnid1147	0	0	0	0
bnid1148	bnid1148	0	0	0	0
bnid1149	bnid1149	0	0	0	0
bnid1150	bnid1150	0	0	0	0
bnid1151	bnid1151	0	0	0	0
bnid1152	bnid1152	0	0	0	0
bnid1153	bnid1153	0	0	0	0
bnid1154	bnid1154	0	0	0	0
bnid1155	bnid1155	0	0	0	0
bnid1156	bnid1156	0	0	0	0
bnid1157	bnid1157	0	0	0	0
bnid1158	bnid1158	0	0	0	0
bnid1159	bnid1159	0	0	0	0
bnid1160	bnid1160	0	0	0	0
bnid1161	bnid1161	0	0	0	0
bnid1162	bnid1162	0	0	0	0
bnid1163	bnid1163	0	0	0	0
bnid1164	bnid1164	0	0	0	0
bnid1165	bnid1165	0	0	0	0
bnid1166	bnid1166	0	0	0	0
bnid1167	bnid1167	0	0	0	0
bnid1168	bnid1168	0	0	0	0
bnid1169	bnid1169	0	0	0	0
bnid1170	bnid1170	0	0	0	0
bnid1171	bnid1171	0	0	0	0
bnid1172	bnid1172	0	0	0	0
bnid1173	bnid1173	0	0	0	0
bnid1174	bnid1174	0	0	0	0
bnid1175	bnid1175	0	0	0	0
bnid1176	bnid1176	0	0	0	0
bnid1177	bnid1177	0	0	0	0
bnid1178	bnid1178	0	0	0	0
bnid1179	bnid1179	0	0	0	0
bnid1180	bnid1180	0	0	0	0
bnid1181	bnid1181	0	0	0	0
bnid1182	bnid1182	0	0	0	0
bnid1183	bnid1183	0	0	0	0
bnid1184	bnid1184	0	0	0	0
bnid1185	bnid1185	0	0	0	0
bnid1186	bnid1186	0	0	0	0
bnid1187	bnid1187	0	0	0	0
bnid1188	bnid1188	0	0	0	0
bnid1189	bnid1189	0	0	0	0
bnid1190	bnid1190	0	0	0	0
bnid1191	bnid1191	0	0	0	0
bnid1192	bnid1192	0	0	0	0
bnid1193	bnid1193	0	0	0	0
bnid1194	bnid1194	0	0	0	0
bnid1195	bnid1195	0	0	0	0
bnid1196	bnid1196	0	0	0	0
bnid1197	bnid1197	0	0	0	0
bnid1198	bnid1198	0	0	0	0
bnid1199	bnid1199	0	0	0	0
bnid1200	bnid1200	0	0	0	0
bnid1201	bnid1201	0	0	0	0
bnid1202	bnid1202	0	0	0	0
bnid1203	bnid1203	0	0	0	0
bnid1204	bnid1204	0	0	0	0
bnid1205	bnid1205	0	0	0	0
bnid1206	bnid1206	0	0	0	0
bnid1207	bnid1207	0	0	0	0
bnid1208	bnid1208	0	0	0	0
bnid1209	bnid1209	0	0	0	0
bnid1210	bnid1210	0	0	0	0
bnid1211	bnid1211	0	0	0	0
bnid1212	bnid1212	0	0	0	0
bnid1213	bnid1213	0	0	0	0
bnid1214	bnid1214	0	0	0	0
bnid1215	bnid1215	0	0	0	0
bnid1216	bnid1216	0	0	0	0
bnid1217	bnid1217	0	0	0	0
bnid1218	bnid1218	0	0	0	0
bnid1219	bnid1219	0	0	0	0
bnid1220	bnid1220	0	0	0	0
bnid1221	bnid1221	0	0	0	0
bnid1222	bnid1222	0	0	0	0
bnid1223	bnid1223	0	0	0	0
bnid1224	bnid1224	0	0	0	0
bnid1225	bnid1225	0	0	0	0
bnid1226	bnid1226	0	0	0	0
bnid1227	bnid1227	0	0	0	0
bnid1228	bnid1228	0	0	0	0
bnid1229	bnid1229	0	0	0	0
bnid1230	bnid1230	0	0	0	0
bnid1231	bnid1231	0	0	0	0
bnid1232	bnid1232	0	0	0	0
bnid1233	bnid1233	0	0	0	0
bnid1234	bnid1234	0	0	0	0
bnid1235	bnid1235	0	0	0	0
bnid1236	bnid1236	0	0	0	0
bnid1237	bnid1237	0	0	0	0
bnid1238	bnid1238	0	0	0	0
bnid1239	bnid1239	0	0	0	0
bnid1240	bnid1240	0	0	0	0
bnid1241	bnid1241	0	0	0	0
bnid1242	bnid1242	0	0	0	0
bnid1243	bnid1243	0	0	0	0
bnid1244	bnid1244	0	0	0	0
bnid1245	bnid1245	0	0	0	0
bnid1246	bnid1246	0	0	0	0
bnid1247	bnid1247	0	0	0	0
bnid1248	bnid1248	0	0	0	0
bnid1249	bnid1249	0	0	0	0
bnid1250	bnid1250	0	0	0	0
bnid1251	bnid1251	0	0	0	0
bnid1252	bnid1252	0	0	0	0
bnid1253	bnid1253	0	0	0	0
bnid1254	bnid1254	0	0	0	0
bnid1255	bnid1255	0	0	0	0
bnid1256	bnid1256	0	0	0	0
bnid1257	bnid1257	0	0	0	0
bnid1258	bnid1258	0	0	0	0
bnid1259	bnid1259	0	0	0	0
bnid1260	bnid1260	0	0	0	0
bnid1261	bnid1261	0	0	0	0
bnid1262	bnid1262	0	0	0	0
bnid1263	bnid1263	0	0	0	0
bnid1264	bnid1264	0	0	0	0
bnid1265	bnid1265	0	0	0	0
bnid1266	bnid1266	0	0	0	0
bnid1267	bnid1267	0	0	0	0
bnid1268	bnid1268	0	0	0	0
bnid1269	bnid1269	0	0	0	0
bnid1270	bnid1270	0	0	0	0
bnid1271	bnid1271	0	0	0	0
bnid1272	bnid1272	0	0	0	0
bnid1273	bnid1273	0	0	0	0
bnid1274	bnid1274	0	0	0	0
bnid1275	bnid1275	0	0	0	0
bnid1276	bnid1276	0	0	0	0
bnid1277	bnid1277	0	0	0	0
bnid1278	bnid1278	0	0	0	0
bnid1279	bnid1279	0	0	0	0
bnid1280	bnid1280	0	0	0	0
bnid1281	bnid1281	0	0	0	0
bnid1282	bnid1282	0	0	0	0
bnid1283	bnid1283	0	0	0	0
bnid1284	bnid1284	0	0	0	0
bnid1285	bnid1285	0	0	0	0
bnid1286	bnid1286	0	0	0	0
bnid1287	bnid1287	0	0	0	0
bnid1288	bnid1288	0	0	0	0
bnid1289	bnid1289	0	0	0	0
bnid1290	bnid1290	0	0	0	0
bnid1291	bnid1291	0	0	0	0
bnid1292	bnid1292	0	0	0	0
bnid1293	bnid1293	0	0	0	0
bnid1294	bnid1294	0	0	0	0
bnid1295	bnid1295	0	0	0	0
bnid1296	bnid1296	0	0	0	0
bnid1297	bnid1297	0	0	0	0
bnid1298	bnid1298	0	0	0	0
bnid1299	bnid1299	0	0	0	0
bnid1300	bnid1300	0	0	0	0
bnid1301	bnid1301	0	0	0	0
bnid1302	bnid1302	0	0	0	0
bnid1303	bnid1303	0	0	0	0
bnid1304	bnid1304	0	0	0	0
bnid1305	bnid1305	0	0	0	0
bnid1306	bnid1306	0	0	0	0
bnid1307	bnid1307	0	0	0	0
bnid1308	bnid1308	0	0	0	0
bnid1309	bnid1309	0	0	0	0
bnid1310	bnid1310	0	0	0	0
bnid1311	bnid1311	0	0	0	0
bnid1312	bnid1312	0	0	0	0
bnid1313	bnid1313	0	0	0	0
bnid1314	bnid1314	0	0	0	0
bnid1315	bnid1315	0	0	0	0
bnid1316	bnid1316	0	0	0	0
bnid1317	bnid1317	0	0	0	0
bnid1318	bnid1318	0	0	0	0
bnid1319	bnid1319	0	0	0	0
bnid1320	bnid1320	0	0	0	0
bnid1321	bnid1321	0	0	0	0
bnid1322	bnid1322	0	0	0	0
bnid1323	bnid1323	0	0	0	0
bnid1324	bnid1324	0	0	0	0
bnid1325	bnid1325	0	0	0	0
bnid1326	bnid1326	0	0	0	0
bnid1327	bnid1327	0	0	0	0
bnid1328	bnid1328	0	0	0	0
bnid1329	bnid1329	0	0	0	0
bnid1330	bnid1330	0	0	0	0
bnid1331	bnid1331	0	0	0	0
bnid1332	bnid1332	0	0	0	0
bnid1333	bnid1333	0	0	0	0
bnid1334	bnid1334	0	0	0	0
bnid1335	bnid1335	0	0	0	0
bnid1336	bnid1336	0	0	0	0
bnid1337	bnid1337	0	0	0	0
bnid1338	bnid1338	0	0	0	0
bnid1339	bnid1339	0	0	0	0
bnid1340	bnid1340	0	0	0	0
bnid1341	bnid1341	0	0	0	0
bnid1342	bnid1342	0	0	0	0
bnid1343	bnid1343	0	0	0	0
bnid1344	bnid1344	0	0	0	0
bnid1345	bnid1345	0	0	0	0
bnid1346	bnid1346	0	0	0	0
bnid1347	bnid1347	0	0	0	0
bnid1348	bnid1348	0	0	0	0
bnid1349	bnid1349	0	0	0	0
bnid1350	bnid1350	0	0	0	0
bnid1351	bnid1351	0	0	0	0
bnid1352	bnid1352	0	0	0	0
bnid1353	bnid1353	0	0	0	0
bnid1354	bnid1354	0	0	0	0
bnid1355	bnid1355	0	0	0	0
bnid1356	bnid1356	0	0	0	0
bnid1357	bnid1357	0	0	0	0
bnid1358	bnid1358	0	0	0	0
bnid1359	bnid1359	0	0	0	0
bnid1360	bnid1360	0	0	0	0
bnid1361	bnid1361	0	0	0	0
bnid1362	bnid1362	0	0	0	0
bnid1363	bnid1363	0	0	0	0
bnid1364	bnid1364	0	0	0	0
bnid1365	bnid1365	0	0	0	0
bnid1366	bnid1366	0	0	0	0
bnid1367	bnid1367	0	0	0	0
bnid1368	bnid1368	0	0	0	0
bnid1369	bnid1369	0	0	0	0
bnid1370	bnid1370	0	0	0	0
bnid1371	bnid1371	0	0	0	0
bnid1372	bnid1372	0	0	0	0
bnid1373	bnid1373	0	0	0	0
bnid1374	bnid1374	0	0	0	0
bnid1375	bnid1375	0	0	0	0
bnid1376	bnid1376	0	0	0	0
bnid1377	bnid1377	0	0	0	0
bnid1378	bnid1378	0	0	0	0
bnid1379	bnid1379	0	0	0	0
bnid1380	bnid1380	0	0	0	0
bnid1381	bnid1381	0	0	0	0
bnid1382	bnid1382	0	0	0	0
bnid1383	bnid1383	0	0	0	0
bnid1384	bnid1384	0	0	0	0
bnid1385	bnid1385	0	0	0	0
bnid1386	bnid1386	0	0	0	0
bnid1387	bnid1387	0	0	0	0
bnid1388	bnid1388	0	0	0	0
bnid1389	bnid1389	0	0	0	0
bnid1390	bnid1390	0	0	0	0
bnid1391	bnid1391	0	0	0	0
bnid1392	bnid1392	0	0	0	0
bnid1393	bnid1393	0	0	0	0
bnid1394	bnid1394	0	0	0	0
bnid1395	bnid1395	0	0	0	0
bnid1396	bnid1396	0	0	0	0
bnid1397	bnid1397	0	0	0	0
bnid1398	bnid1398	0	0	0	0
bnid1399	bnid1399	0	0	0	0
bnid1400	bnid1400	0	0	0	0
bnid1401	bnid1401	0	0	0	0
bnid1402	bnid1402	0	0	0	0
bnid1403	bnid1403	0	0	0	0
bnid1404	bnid1404	0	0	0	0
bnid1405	bnid1405	0	0	0	0
bnid1406	bnid1406	0	0	0	0
bnid1407	bnid1407	0	0	0	0
bnid1408	bnid1408	0	0	0	0
bnid1409	bnid1409	0	0	0	0
bnid1410	bnid1410	0	0	0	0
bnid1411	bnid1411	0	0	0	0
bnid1412	bnid1412	0	0	0	0
bnid1413	bnid1413	0	0	0	0
bnid1414	bnid1414	0	0	0	0
bnid1415	bnid1415	0	0	0	0
bnid1416	bnid1416	0	0	0	0
bnid1417	bnid1417	0	0	0	0
bnid1418	bnid1418	0	0	0	0
bnid1419	bnid1419	0	0	0	0
bnid1420	bnid1420	0	0	0	0
bnid1421	bnid1421	0	0	0	0
bnid1422	bnid1422	0	0	0	0
bnid1423	bnid1423	0	0	0	0
bnid1424	bnid1424	0	0	0	0
bnid1425	bnid1425	0	0	0	0
bnid1426	bnid1426	0	0	0	0
bnid1427	bnid1427	0	0	0	0
bnid1428	bnid1428	0	0	0	0
bnid1429	bnid1429	0	0	0	0
bnid1430	bnid1430	0	0	0	0
bnid1431	bnid1431	0	0	0	0
bnid1432	bnid1432	0	0	0	0
bnid1433	bnid1433	0	0	0	0
bnid1434	bnid1434	0	0	0	0
bnid1435	bnid1435	0	0	0	0
bnid1436	bnid1436	0	0	0	0
bnid1437	bnid1437	0	0	0	0
bnid1438	bnid1438	0	0	0	0
bnid1439	bnid1439	0	0	0	0
bnid1440	bnid1440	0	0	0	0
bnid1441	bnid1441	0	0	0	0
bnid1442	bnid1442	0	0	0	0
bnid1443	bnid1443	0	0	0	0
bnid1444	bnid1444	0	0	0	0
bnid1445	bnid1445	0	0	0	0
bnid1446	bnid1446	0	0	0	0
bnid1447	bnid1447	0	0	0	0
bnid1448	bnid1448	0	0	0	0
bnid1449	bnid1449	0	0	0	0
bnid1450	bnid1450	0	0	0	0
bnid1451	bnid1451	0	0	0	0
bnid1452	bnid1452	0	0	0	0
bnid1453	bnid1453	0	0	0	0
bnid1454	bnid1454	0	0	0	0
bnid1455	bnid1455	0	0	0	0
bnid1456	bnid1456	0	0	0	0
bnid1457	bnid1457	0	0	0	0
bnid1458	bnid1458	0	0	0	0
bnid1459	bnid1459	0	0	0	0
bnid1460	bnid1460	0	0	0	0
bnid1461	bnid1461	0	0	0	0
bnid1462	bnid1462	0	0	0	0
bnid1463	bnid1463	0	0	0	0
bnid1464	bnid1464	0	0	0	0
bnid1465	bnid1465	0	0	0	0
bnid1466	bnid1466	0	0	0	0
bnid1467	bnid1467	0	0	0	0
bnid1468	bnid1468	0	0	0	0
bnid1469	bnid1469	0	0	0	0
bnid1470	bnid1470	0	0	0	0
bnid1471	bnid1471	0	0	0	0
bnid1472	bnid1472	0	0	0	0
bnid1473	bnid1473	0	0	0	0
bnid1474	bnid1474	0	0	0	0
bnid1475	bnid1475	0	0	0	0
bnid1476	bnid1476	0	0	0	0
bnid1477	bnid1477	0	0	0	0
bnid1478	bnid1478	0	0	0	0
bnid1479	bnid1479	0	0	0	0
bnid1480	bnid1480	0	0	0	0
bnid1481	bnid1481	0	0	0	0
bnid1482	bnid1482	0	0	0	0
bnid1483	bnid1483	0	0	0	0
bnid1484	bnid1484	0	0	0	0
bnid1485	bnid1485	0	0	0	0
bnid1486	bnid1486	0	0	0	0
bnid1487	bnid1487	0	0	0	0
bnid1488	bnid1488	0	0	0	0
bnid1489	bnid1489	0	0	0	0
bnid1490	bnid1490	0	0	0	0
bnid1491	bnid1491	0	0	0	0
bnid1492	bnid1492	0	0	0	0
bnid1493	bnid1493	0	0	0	0
bnid1494	bnid1494	0	0	0	0
bnid1495	bnid1495	0	0	0	0
bnid1496	bnid1496	0	0	0	0
bnid1497	bnid1497	0	0	0	0
bnid1498	bnid1498	0	0	0	0
bnid1499	bnid1499	0	0	0	0
bnid1500	bnid1500	0	0	0	0
bnid1501	bnid1501	0	0	0	0
bnid1502	bnid1502	0	0	0	0
bnid1503	bnid1503	0	0	0	0
bnid1504	bnid1504	0	0	0	0
bnid1505	bnid1505	0	0	0	0
bnid1506	bnid1506	0	0	0	0
bnid1507	bnid1507	0	0	0	0
bnid1508	bnid1508	0	0	0	0
bnid1509	bnid1509	0	0	0	0
bnid1510	bnid1510	0	0	0	0
bnid1511	bnid1511	0	0	0	0
bnid1512	bnid1512	0	0	0	0
bnid1513	bnid1513	0	0	0	0
bnid1514	bnid1514	0	0	0	0
bnid1515	bnid1515	0	0	0	0
bnid1516	bnid1516	0	0	0	0
bnid1517	bnid1517	0	0	0	0
bnid1518	bnid1518	0	0	0	0
bnid1519	bnid1519	0	0	0	0
bnid1520	bnid1520	0	0	0	0
bnid1521	bnid1521	0	0	0	0
bnid1522	bnid1522	0	0	0	0
bnid1523	bnid1523	0	0	0	0
bnid1524	bnid1524	0	0	0	0
bnid1525	bnid1525	0	0	0	0
bnid1526	bnid1526	0	0	0	0
bnid1527	bnid1527	0	0	0	0
bnid1528	bnid1528	0	0	0	0
bnid1529	bnid1529	0	0	0	0
bnid1530	bnid1530	0	0	0	0
bnid1531	bnid1531	0	0	0	0
bnid1532	bnid1532	0	0	0	0
bnid1533	bnid1533	0	0	0	0
bnid1534	bnid1534	0	0	0	0
bnid1535	bnid1535	0	0	0	0
bnid1536	bnid1536	0	0	0	0
bnid1537	bnid1537	0	0	0	0
bnid1538	bnid1538	0	0	0	0
bnid1539	bnid1539	0	0	0	0
bnid1540	bnid1540	0	0	0	0
bnid1541	bnid1541	0	0	0	0
bnid1542	bnid1542	0	0	0	0
bnid1543	bnid1543	0	0	0	0
bnid1544	bnid1544	0	0	0	0
bnid1545	bnid1545	0	0	0	0
bnid1546	bnid1546	0	0	0	0
bnid1547	bnid1547	0	0	0	0
bnid1548	bnid1548	0	0	0	0
bnid1549	bnid1549	0	0	0	0
bnid1550	bnid1550	0	0	0	0
bnid1551	bnid1551	0	0	0	0
bnid1552	bnid1552	0	0	0	0
bnid1553	bnid1553	0	0	0	0
bnid1554	bnid1554	0	0	0	0
bnid1555	bnid1555	0	0	0	0
bnid1556	bnid1556	0	0	0	0
bnid1557	bnid1557	0	0	0	0
bnid1558	bnid1558	0	0	0	0
bnid1559	bnid1559	0	0	0	0
bnid1560	bnid1560	0	0	0	0
bnid1561	bnid1561	0	0	0	0
bnid1562	bnid1562	0	0	0	0
bnid1563	bnid1563	0	0	0	0
bnid1564	bnid1564	0	0	0	0
bnid1565	bnid1565	0	0	0	0
bnid1566	bnid1566	0	0	0	0
bnid1567	bnid1567	0	0	0	0
bnid1568	bnid1568	0	0	0	0
bnid1569	bnid1569	0	0	0	0
bnid1570	bnid1570	0	0	0	0
bnid1571	bnid1571	0	0	0	0
bnid1572	bnid1572	0	0	0	0
bnid1573	bnid1573	0	0	0	0
bnid1574	bnid1574	0	0	0	0
bnid1575	bnid1575	0	0	0	0
bnid1576	bnid1576	0	0	0	0
bnid1577	bnid1577	0	0	0	0
bnid1578	bnid1578	0	0	0	0
bnid1579	bnid1579	0	0	0	0
bnid1580	bnid1580	0	0	0	0
bnid1581	bnid1581	0	0	0	0
bnid1582	bnid1582	0	0	0	0
bnid1583	bnid1583	0	0	0	0
bnid1584	bnid1584	0	0	0	0
bnid1585	bnid1585	0	0	0	0
bnid1586	bnid1586	0	0	0	0
bnid1587	bnid1587	0	0	0	0
bnid1588	bnid1588	0	0	0	0
bnid1589	bnid1589	0	0	0	0
bnid1590	bnid1590	0	0	0	0
bnid1591	bnid1591	0	0	0	0
bnid1592	bnid1592	0	0	0	0
bnid1593	bnid1593	0	0	0	0
bnid1594	bnid1594	0	0	0	0
bnid1595	bnid1595	0	0	0	0
bnid1596	bnid1596	0	0	0	0
bnid1597	bnid1597	0	0	0	0
bnid1598	bnid1598	0	0	0	0
bnid1599	bnid1599	0	0	0	0
bnid1600	bnid1600	0	0	0	0
bnid1601	bnid1601	0	0	0	0
bnid1602	bnid1602	0	0	0	0
bnid1603	bnid1603	0	0	0	0
bnid1604	bnid1604	0	0	0	0
bnid1605	bnid1605	0	0	0	0
bnid1606	bnid1606	0	0	0	0
bnid1607	bnid1607	0	0	0	0
bnid1608	bnid1608	0	0	0	0
bnid1609	bnid1609	0	0	0	0
bnid1610	bnid1610	0	0	0	0
bnid1611	bnid1611	0	0	0	0
bnid1612	bnid1612	0	0	0	0
bnid1613	bnid1613	0	0	0	0
bnid1614	bnid1614	0	0	0	0
bnid1615	bnid1615	0	0	0	0
bnid1616	bnid1616	0	0	0	0
bnid1617	bnid1617	0	0	0	0
bnid1618	bnid1618	0	0	0	0
bnid1619	bnid1619	0	0	0	0
bnid1620	bnid1620	0	0	0	0
bnid1621	bnid1621	0	0	0	0
bnid1622	bnid1622	0	0	0	0
bnid1623	bnid1623	0	0	0	0
bnid1624	bnid1624	0	0	0	0
bnid1625	bnid1625	0	0	0	0
bnid1626	bnid1626	0	0	0	0
bnid1627	bnid1627	0	0	0	0
bnid1628	bnid1628	0	0	0	0
bnid1629	bnid1629	0	0	0	0
bnid1630	bnid1630	0	0	0	0
bnid1631	bnid1631	0	0	0	0
bnid1632	bnid1632	0	0	0	0
bnid1633	bnid1633	0	0	0	0
bnid1634	bnid1634	0	0	0	0
bnid1635	bnid1635	0	0	0	0
bnid1636	bnid1636	0	0	0	0
bnid1637	bnid1637	0	0	0	0
bnid1638	bnid1638	0	0	0	0
bnid1639	bnid1639	0	0	0	0
bnid1640	bnid1640	0	0	0	0
bnid1641	bnid1641	0	0	0	0
bnid1642	bnid1642	0	0	0	0
bnid1643	bnid1643	0	0	0	0
bnid1644	bnid1644	0	0	0	0
bnid1645	bnid1645	0	0	0	0
bnid1646	bnid1646	0	0	0	0
bnid1647	bnid1647	0	0	0	0
bnid1648	bnid1648	0	0	0	0
bnid1649	bnid1649	0	0	0	0
bnid1650	bnid1650	0	0	0	0
bnid1651	bnid1651	0	0	0	0
bnid1652	bnid1652	0	0	0	0
bnid1653	bnid1653	0	0	0	0
bnid1654	bnid1654	0	0	0	0
bnid1655	bnid1655	0	0	0	0
bnid1656	bnid1656	0	0	0	0
bnid1657	bnid1657	0	0	0	0
bnid1658	bnid1658	0	0	0	0
bnid1659	bnid1659	0	0	0	0
bnid1660	bnid1660	0	0	0	0
bnid1661	bnid1661	0	0	0	0
bnid1662	bnid1662	0	0	0	0
bnid1663	bnid1663	0	0	0	0
bnid1664	bnid1664	0	0	0	0
bnid1665	bnid1665	0	0	0	0
bnid1666	bnid1666	0	0	0	0
bnid1667	bnid1667	0	0	0	0
bnid1668	bnid1668	0	0	0	0
bnid1669	bnid1669	0	0	0	0
bnid1670	bnid1670	0	0	0	0
bnid1671	bnid1671	0	0	0	0
bnid1672	bnid1672	0	0	0	0
bnid1673	bnid1673	0	0	0	0
bnid1674	bnid1674	0	0	0	0
bnid1675	bnid1675	0	0	0	0
bnid1676	bnid1676	0	0	0	0
bnid1677	bnid1677	0	0	0	0
bnid1678	bnid1678	0	0	0	0
bnid1679	bnid1679	0	0	0	0
bnid1680	bnid1680	0	0	0	0
bnid1681	bnid1681	0	0	0	0
bnid1682	bnid1682	0	0	0	0
bnid1683	bnid1683	0	0	0	0
bnid1684	bnid1684	0	0	0	0
bnid1685	bnid1685	0	0	0	0
bnid1686	bnid1686	0	0	0	0
bnid1687	bnid1687	0	0	0	0
bnid1688	bnid1688	0	0	0	0
bnid1689	bnid1689	0	0	0	0
bnid1690	bnid1690	0	0	0	0
bnid1691	bnid1691	0	0	0	0
bnid1692	bnid1692	0	0	0	0
bnid1693	bnid1693	0	0	0	0
bnid1694	bnid1694	0	0	0	0
bnid1695	bnid1695	0	0	0	0
bnid1696	bnid1696	0	0	0	0
bnid1697	bnid1697	0	0	0	0
bnid1698	bnid1698	0	0	0	0
bnid1699	bnid1699	0	0	0	0
bnid1700	bnid1700	0	0	0	0
bnid1701	bnid1701	0	0	0	0
bnid1702	bnid1702	0	0	0	0
bnid1703	bnid1703	0	0	0	0
bnid1704	bnid1704	0	0	0	0
bnid1705	bnid1705	0	0	0	0
bnid1706	bnid1706	0	0	0	0
bnid1707	bnid1707	0	0	0	0
bnid1708	bnid1708	0	0	0	0
bnid1709	bnid1709	0	0	0	0
bnid1710	bnid1710	0	0	0	0
bnid1711	bnid1711	0	0	0	0
bnid1712	bnid1712	0	0	0	0
bnid1713	bnid1713	0	0	0	0
bnid1714	bnid1714	0	0	0	0
bnid1715	bnid1715	0	0	0	0
bnid1716	bnid1716	0	0	0	0
bnid1717	bnid1717	0	0	0	0
bnid1718	bnid1718	0	0	0	0
bnid1719	bnid1719	0	0	0	0
bnid1720	bnid1720	0	0	0	0
bnid1721	bnid1721	0	0	0	0
bnid1722	bnid1722	0	0	0	0
bnid1723	bnid1723	0	0	0	0
bnid1724	bnid1724	0	0	0	0
bnid1725	bnid1725	0	0	0	0
bnid1726	bnid1726	0	0	0	0
bnid1727	bnid1727	0	0	0	0
bnid1728	bnid1728	0	0	0	0
bnid1729	bnid1729	0	0	0	0
bnid1730	bnid1730	0	0	0	0
bnid1731	bnid1731	0	0	0	0
bnid1732	bnid1732	0	0	0	0
bnid1733	bnid1733	0	0	0	0
bnid1734	bnid1734	0	0	0	0
bnid1735	bnid1735	0	0	0	0
bnid1736	bnid1736	0	0	0	0
bnid1737	bnid1737	0	0	0	0
bnid1738	bnid1738	0	0	0	0
bnid1739	bnid1739	0	0	0	0
bnid1740	bnid1740	0	0	0	0
bnid1741	bnid1741	0	0	0	0
bnid1742	bnid1742	0	0	0	0
bnid1743	bnid1743	0	0	0	0
bnid1744	bnid1744	0	0	0	0
bnid1745	bnid1745	0	0	0	0
bnid1746	bnid1746	0	0	0	0
bnid1747	bnid1747	0	0	0	0
bnid1748	bnid1748	0	0	0	0
bnid1749	bnid1749	0	0	0	0
bnid1750	bnid1750	0	0	0	0
bnid1751	bnid1751	0	0	0	0
bnid1752	bnid1752	0	0	0	0
bnid1753	bnid1753	0	0	0	0
bnid1754	bnid1754	0	0	0	0
bnid1755	bnid1755	0	0	0	0
bnid1756	bnid1756	0	0	0	0
bnid1757	bnid1757	0	0	0	0
bnid1758	bnid1758	0	0	0	0
bnid1759	bnid1759	0	0	0	0
bnid1760	bnid1760	0	0	0	0
bnid1761	bnid1761	0	0	0	0
bnid1762	bnid1762	0	0	0	0
bnid1763	bnid1763	0	0	0	0
bnid1764	bnid1764	0	0	0	0
bnid1765	bnid1765	0	0	0	0
bnid1766	bnid1766	0	0	0	0
bnid1767	bnid1767	0	0	0	0
bnid1768	bnid1768	0	0	0	0
bnid1769	bnid1769	0	0	0	0
bnid1770	bnid1770	0	0	0	0
bnid1771	bnid1771	0	0	0	0
bnid1772	bnid1772	0	0	0	0
bnid1773	bnid1773	0	0	0	0
bnid1774	bnid1774	0	0	0	0
bnid1775	bnid1775	0	0	0	0
bnid1776	bnid1776	0	0	0	0
bnid1777	bnid1777	0	0	0	0
bnid1778	bnid1778	0	0	0	0
bnid1779	bnid1779	0	0	0	0
bnid1780	bnid1780	0	0	0	0
bnid1781	bnid1781	0	0	0	0
bnid1782	bnid1782	0	0	0	0
bnid1783	bnid1783	0	0	0	0
bnid1784	bnid1784	0	0	0	0
bnid1785	bnid1785	0	0	0	0
bnid1786	bnid1786	0	0	0	0
bnid1787	bnid1787	0	0	0	0
bnid1788	bnid1788	0	0	0	0
bnid1789	bnid1789	0	0	0	0
bnid1790	bnid1790	0	0	0	0
bnid1791	bnid1791	0	0	0	0
bnid1792	bnid1792	0	0	0	0
bnid1793	bnid1793	0	0	0	0
bnid1794	bnid1794	0	0	0	0
bnid1795	bnid1795	0	0	0	0
bnid1796	bnid1796	0	0	0	0
bnid1797	bnid1797	0	0	0	0
bnid1798	bnid1798	0	0	0	0
bnid1799	bnid1799	0	0	0	0
bnid1800	bnid1800	0	0	0	0
bnid1801	bnid1801	0	0	0	0
bnid1802	bnid1802	0	0	0	0
bnid1803	bnid1803	0	0	0	0
bnid1804	bnid1804	0	0	0	0
bnid1805	bnid1805	0	0	0	0
bnid1806	bnid1806	0	0	0	0
bnid1807	bnid1807	0	0	0	0
bnid1808	bnid1808	0	0	0	0
bnid1809	bnid1809	0	0	0	0
bnid1810	bnid1810	0	0	0	0
bnid1811	bnid1811	0	0	0	0
bnid1812	bnid1812	0	0	0	0
bnid1813	bnid1813	0	0	0	0
bnid1814	bnid1814	0	0	0	0
bnid1815	bnid1815	0	0	0	0
bnid1816	bnid1816	0	0	0	0
bnid1817	bnid1817	0	0	0	0
bnid1818	bnid1818	0	0	0	0
bnid1819	bnid1819	0	0	0	0
bnid1820	bnid1820	0	0	0	0
bnid1821	bnid1821	0	0	0	0
bnid1822	bnid1822	0	0	0	0
bnid1823	bnid1823	0	0	0	0
bnid1824	bnid1824	0	0	0	0
bnid1825	bnid1825	0	0	0	0
bnid1826	bnid1826	0	0	0	0
bnid1827	bnid1827	0	0	0	0
bnid1828	bnid1828	0	0	0	0
bnid1829	bnid1829	0	0	0	0
bnid1830	bnid1830	0	0	0	0
bnid1831	bnid1831	0	0	0	0
bnid1832	bnid1832	0	0	0	0
bnid1833	bnid1833	0	0	0	0
bnid1834	bnid1834	0	0	0	0
bnid1835	bnid1835	0	0	0	0
bnid1836	bnid1836	0	0	0	0
bnid1837	bnid1837	0	0	0	0
bnid1838	bnid1838	0	0	0	0
bnid1839	bnid1839	0	0	0	0
bnid1840	bnid1840	0	0	0	0
bnid1841	bnid1841	0	0	0	0
bnid1842	bnid1842	0	0	0	0
bnid1843	bnid1843	0	0	0	0
bnid1844	bnid1844	0	0	0	0
bnid1845	bnid1845	0	0	0	0
bnid1846	bnid1846	0	0	0	0
bnid1847	bnid1847	0	0	0	0
bnid1848	bnid1848	0	0	0	0
bnid1849	bnid1849	0	0	0	0
bnid1850	bnid1850	0	0	0	0
bnid1851	bnid1851	0	0	0	0
bnid1852	bnid1852	0	0	0	0
bnid1853	bnid1853	0	0	0	0
bnid1854	bnid1854	0	0	0	0
bnid1855	bnid1855	0	0	0	0
bnid1856	bnid1856	0	0	0	0
bnid1857	bnid1857	0	0	0	0
bnid1858	bnid1858	0	0	0	0
bnid1859	bnid1859	0	0	0	0
bnid1860	bnid1860	0	0	0	0
bnid1861	bnid1861	0	0	0	0
bnid1862	bnid1862	0	0	0	0
bnid1863	bnid1863	0	0	0	0
bnid1864	bnid1864	0	0	0	0
bnid1865	bnid1865	0	0	0	0
bnid1866	bnid1866	0	0	0	0
bnid1867	bnid1867	0	0	0	0
bnid1868	bnid1868	0	0	0	0
bnid1869	bnid1869	0	0	0	0
bnid1870	bnid1870	0	0	0	0
bnid1871	bnid1871	0	0	0	0
bnid1872	bnid1872	0	0	0	0
bnid1873	bnid1873	0	0	0	0
bnid1874	bnid1874	0	0	0	0
bnid1875	bnid1875	0	0	0	0
bnid1876	bnid1876	0	0	0	0
bnid1877	bnid1877	0	0	0	0
bnid1878	bnid1878	0	0	0	0
bnid1879	bnid1879	0	0	0	0
bnid1880	bnid1880	0	0	0	0
bnid1881	bnid1881	0	0	0	0
bnid1882	bnid1882	0	0	0	0
bnid1883	bnid1883	0	0	0	0
bnid1884	bnid1884	0	0	0	0
bnid1885	bnid1885	0	0	0	0
bnid1886	bnid1886	0	0	0	0
bnid1887	bnid1887	0	0	0	0
bnid1888	bnid1888	0	0	0	0
bnid1889	bnid1889	0	0	0	0
bnid1890	bnid1890	0	0	0	0
bnid1891	bnid1891	0	0	0	0
bnid1892	bnid1892	0	0	0	0
bnid1893	bnid1893	0	0	0	0
bnid1894	bnid1894	0	0	0	0
bnid1895	bnid1895	0	0	0	0
bnid1896	bnid1896	0	0	0	0
bnid1897	bnid1897	0	0	0	0
bnid1898	bnid1898	0	0	0	0
bnid1899	bnid1899	0	0	0	0
bnid1900	bnid1900	0	0	0	0
bnid1901	bnid1901	0	0	0	0
bnid1902	bnid1902	0	0	0	0
bnid1903	bnid1903	0	0	0	0
bnid1904	bnid1904	0	0	0	0
bnid1905	bnid1905	0	0	0	0
bnid1906	bnid1906	0	0	0	0
bnid1907	bnid1907	0	0	0	0
bnid1908	bnid1908	0	0	0	0
bnid1909	bnid1909	0	0	0	0
bnid1910	bnid1910	0	0	0	0
bnid1911	bnid1911	0	0	0	0
bnid1912	bnid1912	0	0	0	0
bnid1913	bnid1913	0	0	0	0
bnid1914	bnid1914	0	0	0	0
bnid1915	bnid1915	0	0	0	0
bnid1916	bnid1916	0	0	0	0
bnid1917	bnid1917	0	0	0	0
bnid1918	bnid1918	0	0	0	0
bnid1919	bnid1919	0	0	0	0
bnid1920	bnid1920	0	0	0	0
bnid1921	bnid1921	0	0	0	0
bnid1922	bnid1922	0	0	0	0
bnid1923	bnid1923	0	0	0	0
bnid1924	bnid1924	0	0	0	0
bnid1925	bnid1925	0	0	0	0
bnid1926	bnid1926	0	0	0	0
bnid1927	bnid1927	0	0	0	0
bnid1928	bnid1928	0	0	0	0
bnid1929	bnid1929	0	0	0	0
bnid1930	bnid1930	0	0	0	0
bnid1931	bnid1931	0	0	0	0
bnid1932	bnid1932	0	0	0	0
bnid1933	bnid1933	0	0	0	0
bnid1934	bnid1934	0	0	0	0
bnid1935	bnid1935	0	0	0	0
bnid1936	bnid1936	0	0	0	0
bnid1937	bnid1937	0	0	0	0
bnid1938	bnid1938	0	0	0	0
bnid1939	bnid1939	0	0	0	0
bnid1940	bnid1940	0	0	0	0
bnid1941	bnid1941	0	0	0	0
bnid1942	bnid1942	0	0	0	0
bnid1943	bnid1943	0	0	0	0
bnid1944	bnid1944	0	0	0	0
bnid1945	bnid1945	0	0	0	0
bnid1946	bnid1946	0	0	0	0
bnid1947	bnid1947	0	0	0	0
bnid1948	bnid1948	0	0	0	0
bnid1949	bnid1949	0	0	0	0
bnid1950	bnid1950	0	0	0	0
bnid1951	bnid1951	0	0	0	0
bnid1952	bnid1952	0	0	0	0
bnid1953	bnid1953	0	0	0	0
bnid1954	bnid1954	0	0	0	0
bnid1955	bnid1955	0	0	0	0
bnid1956	bnid1956	0	0	0	0
bnid1957	bnid1957	0	0	0	0
bnid1958	bnid1958	0	0	0	0
bnid1959	bnid1959	0	0	0	0
bnid1960	bnid1960	0	0	0	0
bnid1961	bnid1961	0	0	0	0
bnid1962	bnid1962	0	0	0	0
bnid1963	bnid1963	0	0	0	0
bnid1964	bnid1964	0	0	0	0
bnid1965	bnid1965	0	0	0	0
bnid1966	bnid1966	0	0	0	0
bnid1967	bnid1967	0	0	0	0
bnid1968	bnid1968	0	0	0	0
bnid1969	bnid1969	0	0	0	0
bnid1970	bnid1970	0	0	0	0
bnid1971	bnid1971	0	0	0	0
bnid1972	bnid1972	0	0	0	0
bnid1973	bnid1973	0	0	0	0
bnid1974	bnid1974	0	0	0	0
bnid1975	bnid1975	0	0	0	0
bnid1976	bnid1976	0	0	0	0
bnid1977	bnid1977	0	0	0	0
bnid1978	bnid1978	0	0	0	0
bnid1979	bnid1979	0	0	0	0
bnid1980	bnid1980	0	0	0	0
bnid1981	bnid1981	0	0	0	0
bnid1982	bnid1982	0	0	0	0
bnid1983	bnid1983	0	0	0	0
bnid1984	bnid1984	0	0	0	0
bnid1985	bnid1985	0	0	0	0
bnid1986	bnid1986	0	0	0	0
bnid1987	bnid1987	0	0	0	0
bnid1988	bnid1988	0	0	0	0
bnid1989	bnid1989	0	0	0	0
bnid1990	bnid1990	0	0	0	0
bnid1991	bnid1991	0	0	0	0
bnid1992	bnid1992	0	0	0	0
bnid1993	bnid1993	0	0	0	0
bnid1994	bnid1994	0	0	0	0
bnid1995	bnid1995	0	0	0	0
bnid1996	bnid1996	0	0	0	0
bnid1997	bnid1997	0	0	0	0
bnid1998	bnid1998	0	0	0	0
bnid1999	bnid1999	0	0	0	0
bnid2000	bnid2000	0	0	0	0
[truncated: 3,000 more rows]
