# Supplementary material for: Matrix sketching framework for linear mixed models in association studies
Source: Genome Res. 2024 Sep;34(9):1304–11. doi: 10.1101/gr.279230.124 (PMC11529869; doi:10.1101/gr.279230.124)
Supplement: Supplement 1 [file Supplemental_Code.zip › mask-lmm-main/sample-data/bn.phen_w_header]

FID IID PHENO
bnid1 bnid1	-0.263846420094913
bnid2 bnid2	-0.138703328913702
bnid3 bnid3	0.409780927546009
bnid4 bnid4	-0.551922142720475
bnid5 bnid5	-0.734341867252426
bnid6 bnid6	-1.75519773225718
bnid7 bnid7	0.3230722036597
bnid8 bnid8	-3.18064397775811
bnid9 bnid9	0.997529097392951
bnid10 bnid10	1.01952227550498
bnid11 bnid11	1.69933017630335
bnid12 bnid12	-0.377598550114671
bnid13 bnid13	-1.11562257480253
bnid14 bnid14	0.837399503931689
bnid15 bnid15	1.89806683117346
bnid16 bnid16	0.5653461963797
bnid17 bnid17	0.974652549657585
bnid18 bnid18	-0.065779937327236
bnid19 bnid19	-0.136057247790391
bnid20 bnid20	0.0646212003151685
bnid21 bnid21	0.203519459887966
bnid22 bnid22	1.57571909759153
bnid23 bnid23	-0.279606249646358
bnid24 bnid24	1.18905728611259
bnid25 bnid25	-0.72636640466528
bnid26 bnid26	2.18640333241936
bnid27 bnid27	-1.14669117256452
bnid28 bnid28	1.97656826231008
bnid29 bnid29	1.35636934761198
bnid30 bnid30	0.997004361401302
bnid31 bnid31	-0.857282623813852
bnid32 bnid32	0.293616582634952
bnid33 bnid33	-0.0238330363478398
bnid34 bnid34	-0.122214444051
bnid35 bnid35	-0.224620493867756
bnid36 bnid36	-1.51329343673587
bnid37 bnid37	-0.00256911496253431
bnid38 bnid38	-0.552484954066234
bnid39 bnid39	-0.343563945952347
bnid40 bnid40	2.54107740080781
bnid41 bnid41	1.45890178982905
bnid42 bnid42	0.940683692811777
bnid43 bnid43	-2.37328283744246
bnid44 bnid44	0.111544976833711
bnid45 bnid45	1.66111512982895
bnid46 bnid46	-0.775769772996769
bnid47 bnid47	0.549256228189979
bnid48 bnid48	-0.221493129730807
bnid49 bnid49	0.715628073442199
bnid50 bnid50	-2.47153527266146
bnid51 bnid51	-0.846282844778619
bnid52 bnid52	-1.80160423271674
bnid53 bnid53	-1.5136007086675
bnid54 bnid54	-1.73396103773154
bnid55 bnid55	0.0682741055565373
bnid56 bnid56	-0.691586014085265
bnid57 bnid57	-0.838031616338163
bnid58 bnid58	-1.81596545047486
bnid59 bnid59	0.267874818529665
bnid60 bnid60	1.2445694157638
bnid61 bnid61	-1.488433396376
bnid62 bnid62	2.08472290619937
bnid63 bnid63	-1.16988591876078
bnid64 bnid64	-0.386752053206192
bnid65 bnid65	-2.47127202259856
bnid66 bnid66	1.85458030459592
bnid67 bnid67	0.0596892120292934
bnid68 bnid68	2.22189947933595
bnid69 bnid69	-1.38174092123716
bnid70 bnid70	-0.740213413827891
bnid71 bnid71	-0.329312675658469
bnid72 bnid72	0.130067811930829
bnid73 bnid73	0.361825051826964
bnid74 bnid74	-0.223477750817718
bnid75 bnid75	-1.55960900744188
bnid76 bnid76	-0.0673389633268663
bnid77 bnid77	1.59947102355766
bnid78 bnid78	-0.116070085902832
bnid79 bnid79	-1.31612839475207
bnid80 bnid80	0.711093171439001
bnid81 bnid81	0.975201206956684
bnid82 bnid82	-0.694152095659601
bnid83 bnid83	0.104799200310413
bnid84 bnid84	-0.449199478640179
bnid85 bnid85	-1.12017498192353
bnid86 bnid86	2.12119728940255
bnid87 bnid87	-2.03201327511245
bnid88 bnid88	0.0784463213368492
bnid89 bnid89	0.00526270666645107
bnid90 bnid90	-0.273974708004013
bnid91 bnid91	1.77392965340054
bnid92 bnid92	-0.827816272762658
bnid93 bnid93	0.278703251540604
bnid94 bnid94	-0.911717646789027
bnid95 bnid95	0.145730483976191
bnid96 bnid96	0.262561145924982
bnid97 bnid97	-0.46074939741473
bnid98 bnid98	-0.398657024059064
bnid99 bnid99	-0.395640233507191
bnid100 bnid100	0.549890566944584
bnid101 bnid101	-0.918672477701391
bnid102 bnid102	-1.47570170242296
bnid103 bnid103	-0.337532072040821
bnid104 bnid104	-0.054463912878752
bnid105 bnid105	1.85360338255949
bnid106 bnid106	0.537461941411613
bnid107 bnid107	-0.395396134038247
bnid108 bnid108	-0.618136179032049
bnid109 bnid109	-0.371719319756077
bnid110 bnid110	0.756076641250724
bnid111 bnid111	0.06982865961587
bnid112 bnid112	0.312719764776496
bnid113 bnid113	-0.165575367236793
bnid114 bnid114	-0.064455985295815
bnid115 bnid115	-0.549836874720481
bnid116 bnid116	-0.9598012632396
bnid117 bnid117	0.714870019648947
bnid118 bnid118	-0.198062837293237
bnid119 bnid119	0.375682968020867
bnid120 bnid120	-1.4209504302253
bnid121 bnid121	-0.28192920676611
bnid122 bnid122	1.01455094731078
bnid123 bnid123	-0.617273128636896
bnid124 bnid124	-1.77779317676096
bnid125 bnid125	0.790676455334795
bnid126 bnid126	-0.259028065455304
bnid127 bnid127	0.2735844544113
bnid128 bnid128	-0.492965722685793
bnid129 bnid129	-0.278090330210477
bnid130 bnid130	0.124091969463891
bnid131 bnid131	2.44615066164037
bnid132 bnid132	1.8826352906979
bnid133 bnid133	0.845414185349117
bnid134 bnid134	-2.50375582901936
bnid135 bnid135	-1.15875747275468
bnid136 bnid136	1.35813740812698
bnid137 bnid137	-1.21674090738022
bnid138 bnid138	0.981228554017465
bnid139 bnid139	-0.235634574448316
bnid140 bnid140	-0.499204245653646
bnid141 bnid141	-0.026891945142678
bnid142 bnid142	1.39006238134678
bnid143 bnid143	0.576168219469674
bnid144 bnid144	-0.209933140519456
bnid145 bnid145	-1.23478903184563
bnid146 bnid146	0.905310151008096
bnid147 bnid147	0.433796085632401
bnid148 bnid148	1.555720424986
bnid149 bnid149	0.497196787908322
bnid150 bnid150	-1.413518135341
bnid151 bnid151	-1.33446034141676
bnid152 bnid152	-0.368391871460817
bnid153 bnid153	-0.1054056566075
bnid154 bnid154	-1.22162963214879
bnid155 bnid155	-0.246046181698891
bnid156 bnid156	0.226059981735026
bnid157 bnid157	-1.06477456286356
bnid158 bnid158	0.510120086919835
bnid159 bnid159	0.811558984868996
bnid160 bnid160	-0.559773814391643
bnid161 bnid161	1.23676764796684
bnid162 bnid162	1.41658381140241
bnid163 bnid163	-1.15839577517911
bnid164 bnid164	0.426123296167588
bnid165 bnid165	-0.330534974715826
bnid166 bnid166	-0.21773664555662
bnid167 bnid167	-0.104108559952995
bnid168 bnid168	-0.44252920756601
bnid169 bnid169	-0.157204083912332
bnid170 bnid170	-1.21215343002413
bnid171 bnid171	1.17675972810476
bnid172 bnid172	-0.166825949583742
bnid173 bnid173	-0.200331801741987
bnid174 bnid174	-1.51137184482101
bnid175 bnid175	-0.903593983469571
bnid176 bnid176	-1.94326533975394
bnid177 bnid177	0.880876637053397
bnid178 bnid178	-1.30444357670133
bnid179 bnid179	-0.835137689643616
bnid180 bnid180	0.616761166131596
bnid181 bnid181	1.34821849325932
bnid182 bnid182	0.0374603133587395
bnid183 bnid183	0.24439344146436
bnid184 bnid184	0.093679399795058
bnid185 bnid185	-0.450822936451034
bnid186 bnid186	-0.531484034055818
bnid187 bnid187	-0.672849200499851
bnid188 bnid188	0.510188861904339
bnid189 bnid189	-0.12359953747324
bnid190 bnid190	0.0891490407259684
bnid191 bnid191	0.336958562948302
bnid192 bnid192	-0.352682441453517
bnid193 bnid193	-0.102766155447295
bnid194 bnid194	-0.287766127556502
bnid195 bnid195	0.172039317950332
bnid196 bnid196	-1.32311026799646
bnid197 bnid197	-2.06527718041997
bnid198 bnid198	-0.276002193457028
bnid199 bnid199	-0.372469809394805
bnid200 bnid200	0.10985030725888
bnid201 bnid201	-0.826523601034429
bnid202 bnid202	-0.421027856558149
bnid203 bnid203	-0.856851494683257
bnid204 bnid204	-0.0905326153927566
bnid205 bnid205	-0.197679387629044
bnid206 bnid206	-0.334679092126205
bnid207 bnid207	-0.960350532093169
bnid208 bnid208	-0.513018213323955
bnid209 bnid209	-1.21065774791963
bnid210 bnid210	1.87793762249109
bnid211 bnid211	0.702526617309361
bnid212 bnid212	-1.66190621237701
bnid213 bnid213	-1.15858804570103
bnid214 bnid214	-1.59159250908615
bnid215 bnid215	-2.09921794300578
bnid216 bnid216	-0.331403068957054
bnid217 bnid217	0.195378678433613
bnid218 bnid218	0.258531924977599
bnid219 bnid219	-1.94820240446795
bnid220 bnid220	-0.430198663601762
bnid221 bnid221	0.0616124972075094
bnid222 bnid222	0.658780511410736
bnid223 bnid223	-2.33246957251081
bnid224 bnid224	0.255673887607947
bnid225 bnid225	0.204558606656863
bnid226 bnid226	0.956090356920931
bnid227 bnid227	-0.860611003563767
bnid228 bnid228	1.25183602336997
bnid229 bnid229	-0.500833903003331
bnid230 bnid230	0.244133387604169
bnid231 bnid231	0.628845615329493
bnid232 bnid232	-0.390546838486105
bnid233 bnid233	0.573321018390458
bnid234 bnid234	0.20338965450948
bnid235 bnid235	-0.360291271023203
bnid236 bnid236	1.86298381961449
bnid237 bnid237	1.06262272484989
bnid238 bnid238	0.381643513887473
bnid239 bnid239	0.0021786397231876
bnid240 bnid240	-0.247830151058809
bnid241 bnid241	0.489576937944332
bnid242 bnid242	0.961449950360312
bnid243 bnid243	-0.973881195959919
bnid244 bnid244	-1.86108472907566
bnid245 bnid245	-0.587939770041188
bnid246 bnid246	-0.855873981746946
bnid247 bnid247	1.55555135909076
bnid248 bnid248	-0.556356276123452
bnid249 bnid249	-0.546123810794472
bnid250 bnid250	-0.219362523644529
bnid251 bnid251	0.869776059154815
bnid252 bnid252	0.914863206517874
bnid253 bnid253	-0.9465825627782
bnid254 bnid254	0.427435807013368
bnid255 bnid255	-0.996412436891707
bnid256 bnid256	1.21952572094153
bnid257 bnid257	0.513438645914453
bnid258 bnid258	-1.51513296299232
bnid259 bnid259	-0.144691780455694
bnid260 bnid260	-0.213263336369043
bnid261 bnid261	0.0376929798621302
bnid262 bnid262	-0.249711846468588
bnid263 bnid263	-1.28748867433401
bnid264 bnid264	0.223581734371168
bnid265 bnid265	0.0411991303010851
bnid266 bnid266	0.0798719099028029
bnid267 bnid267	-0.839594558882895
bnid268 bnid268	0.841274074824591
bnid269 bnid269	1.26704509169548
bnid270 bnid270	-0.610654402456367
bnid271 bnid271	-0.138361163287324
bnid272 bnid272	0.186707622089466
bnid273 bnid273	0.540912953019815
bnid274 bnid274	-0.367832992409671
bnid275 bnid275	1.11628046933026
bnid276 bnid276	0.228331812472471
bnid277 bnid277	0.832226743713486
bnid278 bnid278	-0.407941156723677
bnid279 bnid279	1.91778024246251
bnid280 bnid280	-0.406918475870161
bnid281 bnid281	0.344935950764381
bnid282 bnid282	-0.360004696392018
bnid283 bnid283	-0.889246854986912
bnid284 bnid284	0.504959352492682
bnid285 bnid285	0.257770200265344
bnid286 bnid286	0.37023335791683
bnid287 bnid287	-0.0321732219111913
bnid288 bnid288	-0.016812199314688
bnid289 bnid289	0.0750426422555192
bnid290 bnid290	-1.01023961654246
bnid291 bnid291	0.188145714244739
bnid292 bnid292	-0.104428540517803
bnid293 bnid293	2.51243140112688
bnid294 bnid294	0.261327758320128
bnid295 bnid295	-1.9809165738389
bnid296 bnid296	-2.76037563046683
bnid297 bnid297	2.26907466475936
bnid298 bnid298	0.0503877456357887
bnid299 bnid299	0.375563859556748
bnid300 bnid300	-0.181693350016726
bnid301 bnid301	0.0829367617052525
bnid302 bnid302	-0.0896708779648709
bnid303 bnid303	0.0892107125406784
bnid304 bnid304	-0.465199054550125
bnid305 bnid305	-1.4162217471441
bnid306 bnid306	0.404851048557201
bnid307 bnid307	-0.16468147512705
bnid308 bnid308	0.0790362318878784
bnid309 bnid309	-0.413630533094582
bnid310 bnid310	0.0295304264309244
bnid311 bnid311	-0.0519831666015589
bnid312 bnid312	-0.128259699737593
bnid313 bnid313	-1.17950195051162
bnid314 bnid314	-0.30859061810681
bnid315 bnid315	-1.33833899016493
bnid316 bnid316	-2.33676776052548
bnid317 bnid317	0.0835991556862064
bnid318 bnid318	-0.817221997585393
bnid319 bnid319	1.62661930934298
bnid320 bnid320	0.103509971946338
bnid321 bnid321	1.37751790289994
bnid322 bnid322	0.318001876133532
bnid323 bnid323	-0.324204678021066
bnid324 bnid324	-1.80411473984296
bnid325 bnid325	1.01774155366891
bnid326 bnid326	0.244626773159869
bnid327 bnid327	-1.30379429185518
bnid328 bnid328	-0.25527061019562
bnid329 bnid329	-0.0667382389046873
bnid330 bnid330	-0.866475568045481
bnid331 bnid331	-0.052235993052192
bnid332 bnid332	-1.36626820684417
bnid333 bnid333	0.565760690896707
bnid334 bnid334	-1.65148931211062
bnid335 bnid335	0.786591100596779
bnid336 bnid336	-1.61414506129847
bnid337 bnid337	0.253385037642488
bnid338 bnid338	-2.05550804481535
bnid339 bnid339	-0.669814199067349
bnid340 bnid340	-0.884256361698004
bnid341 bnid341	1.01960911612597
bnid342 bnid342	-1.11956975184141
bnid343 bnid343	-1.88439538064882
bnid344 bnid344	-1.67928452005083
bnid345 bnid345	-1.55408536711991
bnid346 bnid346	-0.616433976540694
bnid347 bnid347	-1.31936173991952
bnid348 bnid348	0.212374807385382
bnid349 bnid349	0.871855640494854
bnid350 bnid350	-0.759279470608923
bnid351 bnid351	-1.8254011840474
bnid352 bnid352	-0.628013455246642
bnid353 bnid353	-0.198930701757911
bnid354 bnid354	-0.841231932257399
bnid355 bnid355	1.202406311895
bnid356 bnid356	-0.746634365318672
bnid357 bnid357	-1.33881586237581
bnid358 bnid358	1.36764952262016
bnid359 bnid359	0.716438642839152
bnid360 bnid360	-0.64757422864698
bnid361 bnid361	2.21835731225652
bnid362 bnid362	-0.42750281743974
bnid363 bnid363	-0.889481207861693
bnid364 bnid364	-0.371438967356324
bnid365 bnid365	1.46281093869215
bnid366 bnid366	-0.322070980061152
bnid367 bnid367	0.788554159589304
bnid368 bnid368	-1.57256478002486
bnid369 bnid369	-1.67735746115467
bnid370 bnid370	1.01192276387972
bnid371 bnid371	-0.789188342599982
bnid372 bnid372	-0.25666105842779
bnid373 bnid373	-0.022636490266265
bnid374 bnid374	1.14026960507908
bnid375 bnid375	-0.169809137904558
bnid376 bnid376	-1.1454634982841
bnid377 bnid377	0.336132238162956
bnid378 bnid378	0.610057927028093
bnid379 bnid379	-0.204688489664216
bnid380 bnid380	1.69337275571515
bnid381 bnid381	-1.6307989275392
bnid382 bnid382	-0.544427804957596
bnid383 bnid383	0.64729912416459
bnid384 bnid384	-1.21973447793162
bnid385 bnid385	1.33043342795058
bnid386 bnid386	-0.129870779243067
bnid387 bnid387	1.0678354914997
bnid388 bnid388	2.3522023298932
bnid389 bnid389	1.95326892385455
bnid390 bnid390	1.44934560332762
bnid391 bnid391	-2.77293334461541
bnid392 bnid392	-1.17297762450341
bnid393 bnid393	0.54296804837201
bnid394 bnid394	-0.235780937026824
bnid395 bnid395	0.314172986069697
bnid396 bnid396	0.447135927566639
bnid397 bnid397	0.598621755373045
bnid398 bnid398	1.18373143168321
bnid399 bnid399	0.257243716314659
bnid400 bnid400	-0.3460028077448
bnid401 bnid401	2.48936393309771
bnid402 bnid402	-1.76217563997709
bnid403 bnid403	0.0396708390889893
bnid404 bnid404	-1.09432705399063
bnid405 bnid405	-1.73030063022354
bnid406 bnid406	1.30630511311498
bnid407 bnid407	-0.766976885182662
bnid408 bnid408	-0.531595398358886
bnid409 bnid409	0.866589185905941
bnid410 bnid410	-1.30058182661824
bnid411 bnid411	-0.407951344804973
bnid412 bnid412	0.795780598459999
bnid413 bnid413	-0.699262503193922
bnid414 bnid414	-0.301702863827181
bnid415 bnid415	-1.23289474865375
bnid416 bnid416	-0.614124005073576
bnid417 bnid417	-0.219086039718358
bnid418 bnid418	-0.264911692000213
bnid419 bnid419	-0.724102935006703
bnid420 bnid420	-1.25685566228844
bnid421 bnid421	0.0976394941606256
bnid422 bnid422	-0.708317375811861
bnid423 bnid423	0.0326014629172771
bnid424 bnid424	-1.49418339681903
bnid425 bnid425	-0.945747071149896
bnid426 bnid426	-0.841597197359056
bnid427 bnid427	0.755369655135007
bnid428 bnid428	-0.415289995900444
bnid429 bnid429	-1.14272371741265
bnid430 bnid430	-0.316780198154826
bnid431 bnid431	-1.61839017464605
bnid432 bnid432	0.295434632756102
bnid433 bnid433	-0.15326562029243
bnid434 bnid434	-1.36437058605336
bnid435 bnid435	-1.20880314272421
bnid436 bnid436	-0.547980149353996
bnid437 bnid437	-0.296451918506269
bnid438 bnid438	0.0976903107714581
bnid439 bnid439	-1.20591916269162
bnid440 bnid440	0.0437282936362982
bnid441 bnid441	0.0037111322841723
bnid442 bnid442	0.0746206556525718
bnid443 bnid443	-1.82822483760159
bnid444 bnid444	0.381844324067932
bnid445 bnid445	2.51970385461665
bnid446 bnid446	-0.160196407611594
bnid447 bnid447	0.564719974911238
bnid448 bnid448	-1.85942836539776
bnid449 bnid449	0.296737976314642
bnid450 bnid450	-0.933983702105748
bnid451 bnid451	0.641026463653009
bnid452 bnid452	-2.37401096590005
bnid453 bnid453	-0.895471288156201
bnid454 bnid454	-1.79258011945901
bnid455 bnid455	-1.26362896142779
bnid456 bnid456	-0.752681230506977
bnid457 bnid457	0.94012959557363
bnid458 bnid458	-2.79433262287685
bnid459 bnid459	-0.192629233066259
bnid460 bnid460	0.0788430348678454
bnid461 bnid461	-0.00792112527237898
bnid462 bnid462	-1.02089224025571
bnid463 bnid463	-1.81530858600256
bnid464 bnid464	1.24379727760513
bnid465 bnid465	-0.150529780704644
bnid466 bnid466	0.715535677528288
bnid467 bnid467	0.606753174490784
bnid468 bnid468	-0.955450565624011
bnid469 bnid469	-0.302531408623423
bnid470 bnid470	0.0233184822747117
bnid471 bnid471	-0.0524306753002282
bnid472 bnid472	0.256386837964338
bnid473 bnid473	-1.64777407867672
bnid474 bnid474	-0.126833723578937
bnid475 bnid475	1.17734917398226
bnid476 bnid476	0.118204306897247
bnid477 bnid477	0.829226032794435
bnid478 bnid478	-0.3118088168085
bnid479 bnid479	0.050978259162441
bnid480 bnid480	-0.756983322834539
bnid481 bnid481	0.90524666171305
bnid482 bnid482	-0.193662119926001
bnid483 bnid483	-0.528739127845551
bnid484 bnid484	-0.868733537184054
bnid485 bnid485	-0.389080226425356
bnid486 bnid486	-0.420554338118998
bnid487 bnid487	0.322845368076147
bnid488 bnid488	-0.497996953815475
bnid489 bnid489	-0.11262781755155
bnid490 bnid490	1.81810397943333
bnid491 bnid491	-0.53728917434755
bnid492 bnid492	0.28943277640884
bnid493 bnid493	-1.41347043959622
bnid494 bnid494	1.26387524714193
bnid495 bnid495	0.0553056611548048
bnid496 bnid496	0.242199506139534
bnid497 bnid497	0.25008297795587
bnid498 bnid498	-0.130136621691191
bnid499 bnid499	0.35101338055119
bnid500 bnid500	0.471202913567882
bnid501 bnid501	1.19592913710051
bnid502 bnid502	1.53356618973121
bnid503 bnid503	0.218606982398224
bnid504 bnid504	-0.53036850674986
bnid505 bnid505	0.0311692054412148
bnid506 bnid506	-0.812898955163233
bnid507 bnid507	-0.573586652816131
bnid508 bnid508	-1.62682890244217
bnid509 bnid509	-0.595074291050414
bnid510 bnid510	-2.2676716884291
bnid511 bnid511	-1.35786529849339
bnid512 bnid512	1.16174224820031
bnid513 bnid513	-0.651622144627708
bnid514 bnid514	-2.41387443441888
bnid515 bnid515	1.69034470577643
bnid516 bnid516	0.100971716190026
bnid517 bnid517	0.379433930606732
bnid518 bnid518	-0.944189022059126
bnid519 bnid519	2.87174691544164
bnid520 bnid520	0.299273764056824
bnid521 bnid521	-0.234272404955996
bnid522 bnid522	0.259778302931316
bnid523 bnid523	-0.2226974713888
bnid524 bnid524	-1.71195290959971
bnid525 bnid525	-0.469504187568673
bnid526 bnid526	1.25684002540771
bnid527 bnid527	1.20004120934528
bnid528 bnid528	0.775861326958241
bnid529 bnid529	0.183935708801993
bnid530 bnid530	-1.20498700982338
bnid531 bnid531	0.024915874353623
bnid532 bnid532	0.811461477340299
bnid533 bnid533	-1.1349160849635
bnid534 bnid534	1.33647153534526
bnid535 bnid535	0.147705097342587
bnid536 bnid536	0.712298473747584
bnid537 bnid537	0.493308885952633
bnid538 bnid538	-0.147057108950049
bnid539 bnid539	-0.0121361400260183
bnid540 bnid540	0.782491305393181
bnid541 bnid541	-1.60370983508174
bnid542 bnid542	-0.800920802516301
bnid543 bnid543	-1.86521521782455
bnid544 bnid544	0.0742106301319763
bnid545 bnid545	0.248827102658894
bnid546 bnid546	0.324116280152996
bnid547 bnid547	-0.924253168605789
bnid548 bnid548	-0.199942017700464
bnid549 bnid549	-1.11379197170732
bnid550 bnid550	-0.633108652696457
bnid551 bnid551	-0.745165791368668
bnid552 bnid552	2.3926237597322
bnid553 bnid553	1.16551618257774
bnid554 bnid554	0.676871782600781
bnid555 bnid555	-0.755267365280443
bnid556 bnid556	1.20990195122177
bnid557 bnid557	-1.64601106833757
bnid558 bnid558	0.365642986960953
bnid559 bnid559	-0.996136425619992
bnid560 bnid560	1.68368277688032
bnid561 bnid561	0.0751193343411146
bnid562 bnid562	-0.326386083775977
bnid563 bnid563	0.572737242944555
bnid564 bnid564	-0.715952229242449
bnid565 bnid565	0.251957302235605
bnid566 bnid566	0.302951077463945
bnid567 bnid567	0.1774904309079
bnid568 bnid568	0.942968050492064
bnid569 bnid569	-0.339121872309835
bnid570 bnid570	-0.510731601825293
bnid571 bnid571	-0.565113991707821
bnid572 bnid572	0.284653672838954
bnid573 bnid573	-2.46002019093763
bnid574 bnid574	-1.7196918730379
bnid575 bnid575	0.28908251726973
bnid576 bnid576	-0.659524394004522
bnid577 bnid577	-0.0688889556319953
bnid578 bnid578	-0.723344229719504
bnid579 bnid579	1.41470484797529
bnid580 bnid580	-0.452306789819095
bnid581 bnid581	-0.896324105527115
bnid582 bnid582	0.72676510859552
bnid583 bnid583	-0.73038860835322
bnid584 bnid584	-0.132144751700098
bnid585 bnid585	-0.231071996981218
bnid586 bnid586	0.671545098449847
bnid587 bnid587	0.0351143489582255
bnid588 bnid588	-2.34918016436853
bnid589 bnid589	-0.171569523385419
bnid590 bnid590	0.621082619467182
bnid591 bnid591	1.0562355627249
bnid592 bnid592	-0.0202874358684975
bnid593 bnid593	1.28813416455945
bnid594 bnid594	-0.346912817926574
bnid595 bnid595	-0.00314788980753034
bnid596 bnid596	-1.3756803482085
bnid597 bnid597	-1.04189704361893
bnid598 bnid598	-0.476427808843119
bnid599 bnid599	1.26405076685778
bnid600 bnid600	0.00400024422964734
bnid601 bnid601	-0.201320709578447
bnid602 bnid602	0.0639163585895683
bnid603 bnid603	-0.995146688402667
bnid604 bnid604	0.0362552727951591
bnid605 bnid605	-0.400550760718592
bnid606 bnid606	0.577310731741337
bnid607 bnid607	-0.750679783976888
bnid608 bnid608	-0.22636257807473
bnid609 bnid609	-0.658271851482162
bnid610 bnid610	1.11086879397726
bnid611 bnid611	-0.70940338135998
bnid612 bnid612	-0.131847402087127
bnid613 bnid613	-1.14264233247724
bnid614 bnid614	1.04529486292401
bnid615 bnid615	0.655262443227074
bnid616 bnid616	0.589811829111808
bnid617 bnid617	0.583916511265609
bnid618 bnid618	-0.13834488109431
bnid619 bnid619	0.290681463116105
bnid620 bnid620	1.1015407977323
bnid621 bnid621	-2.26053053284039
bnid622 bnid622	-0.00310197610196894
bnid623 bnid623	-0.141144504856893
bnid624 bnid624	-0.0839066265846995
bnid625 bnid625	-0.769046893132869
bnid626 bnid626	1.76444713534545
bnid627 bnid627	1.10646985135883
bnid628 bnid628	-0.358512102145444
bnid629 bnid629	0.40915313635177
bnid630 bnid630	0.00815712224595894
bnid631 bnid631	-0.799466404115835
bnid632 bnid632	0.250887861438823
bnid633 bnid633	-1.26861372616234
bnid634 bnid634	0.635613176120135
bnid635 bnid635	0.0480685437940368
bnid636 bnid636	-0.160137549126982
bnid637 bnid637	0.382918441403335
bnid638 bnid638	0.571904826452315
bnid639 bnid639	-0.913581550741898
bnid640 bnid640	-0.490690736131755
bnid641 bnid641	0.322377622749064
bnid642 bnid642	-0.227830211566988
bnid643 bnid643	-0.342404698580421
bnid644 bnid644	1.7158309491769
bnid645 bnid645	-1.14807730127275
bnid646 bnid646	0.719832526709362
bnid647 bnid647	1.52906632437802
bnid648 bnid648	-0.240618483659261
bnid649 bnid649	-0.468257762204451
bnid650 bnid650	2.14614313110741
bnid651 bnid651	0.942215669206986
bnid652 bnid652	-0.325629041250906
bnid653 bnid653	-0.398821899156267
bnid654 bnid654	0.711306119647377
bnid655 bnid655	-1.21126223602803
bnid656 bnid656	0.661259272781278
bnid657 bnid657	0.95392263772665
bnid658 bnid658	-0.922830539219342
bnid659 bnid659	0.590740539366838
bnid660 bnid660	-1.17373811092411
bnid661 bnid661	0.248370316471481
bnid662 bnid662	0.177947009760049
bnid663 bnid663	0.313271628832956
bnid664 bnid664	0.862511773649737
bnid665 bnid665	-0.195980413908511
bnid666 bnid666	1.23947461746424
bnid667 bnid667	0.553059720646987
bnid668 bnid668	0.296259825916289
bnid669 bnid669	0.685369356634275
bnid670 bnid670	0.158556269977301
bnid671 bnid671	-1.46504275149139
bnid672 bnid672	0.278791631457151
bnid673 bnid673	0.145251807328899
bnid674 bnid674	0.324148287764652
bnid675 bnid675	0.820818595955549
bnid676 bnid676	-0.00305543013934506
bnid677 bnid677	0.0818037649439084
bnid678 bnid678	-0.725839490323853
bnid679 bnid679	1.15781659948117
bnid680 bnid680	-0.674900187290936
bnid681 bnid681	1.11803528671694
bnid682 bnid682	0.670480991401005
bnid683 bnid683	1.57183526306707
bnid684 bnid684	0.793494679314437
bnid685 bnid685	-0.820318425791908
bnid686 bnid686	2.76895607028331
bnid687 bnid687	-1.52526883159283
bnid688 bnid688	0.6106298461694
bnid689 bnid689	1.71723827113754
bnid690 bnid690	-0.630481608927103
bnid691 bnid691	-0.751035826051772
bnid692 bnid692	0.723079722780581
bnid693 bnid693	0.00749743591299509
bnid694 bnid694	-0.272634652143095
bnid695 bnid695	-0.128009982463232
bnid696 bnid696	-0.316698425255188
bnid697 bnid697	1.41277169657934
bnid698 bnid698	-2.5078108424134
bnid699 bnid699	-0.220170432814847
bnid700 bnid700	-0.832718973524857
bnid701 bnid701	-1.66559283059504
bnid702 bnid702	0.103651378535583
bnid703 bnid703	0.228110175885982
bnid704 bnid704	-0.711112507581231
bnid705 bnid705	1.01065849165803
bnid706 bnid706	1.61931607133936
bnid707 bnid707	2.27818573764413
bnid708 bnid708	-0.277517498622786
bnid709 bnid709	1.09613956889847
bnid710 bnid710	-1.12944606635527
bnid711 bnid711	-2.25887105356379
bnid712 bnid712	-0.334547690499357
bnid713 bnid713	1.29560487162197
bnid714 bnid714	-0.984519052552865
bnid715 bnid715	-0.0925178679226536
bnid716 bnid716	0.818338139217944
bnid717 bnid717	0.779975500214024
bnid718 bnid718	0.196424946594968
bnid719 bnid719	0.249952391241242
bnid720 bnid720	1.48950455554155
bnid721 bnid721	-1.49463304977446
bnid722 bnid722	-0.078662453556887
bnid723 bnid723	-0.995033733813449
bnid724 bnid724	-0.0703633176256918
bnid725 bnid725	-1.43440552958036
bnid726 bnid726	-0.408414030347946
bnid727 bnid727	-1.65791645957956
bnid728 bnid728	-1.12720542725571
bnid729 bnid729	1.3693325023688
bnid730 bnid730	-1.7128466413572
bnid731 bnid731	-0.287503308812288
bnid732 bnid732	-0.0441408702893573
bnid733 bnid733	1.03880390164371
bnid734 bnid734	0.0548868467187028
bnid735 bnid735	1.19010686210924
bnid736 bnid736	0.123502690949369
bnid737 bnid737	-0.525895342505827
bnid738 bnid738	-1.16817917443306
bnid739 bnid739	0.134793232603903
bnid740 bnid740	0.877582465685116
bnid741 bnid741	-1.09237748143128
bnid742 bnid742	-1.29815951450352
bnid743 bnid743	-0.140300855692424
bnid744 bnid744	1.61642787417538
bnid745 bnid745	0.602631322119848
bnid746 bnid746	0.656922086691741
bnid747 bnid747	-0.904380214349189
bnid748 bnid748	-0.82415930592745
bnid749 bnid749	-0.469815844906255
bnid750 bnid750	0.266140598252107
bnid751 bnid751	0.169903946938167
bnid752 bnid752	-1.17927217888921
bnid753 bnid753	0.410310696292413
bnid754 bnid754	-1.09568219476969
bnid755 bnid755	-0.386294370838193
bnid756 bnid756	0.640563756405767
bnid757 bnid757	0.84198506839492
bnid758 bnid758	1.78804721260639
bnid759 bnid759	0.766791377859082
bnid760 bnid760	-1.31293633344694
bnid761 bnid761	-0.665052175019415
bnid762 bnid762	1.92765940966159
bnid763 bnid763	1.00804298429611
bnid764 bnid764	0.384864173799635
bnid765 bnid765	0.551325434359268
bnid766 bnid766	-1.02511190593287
bnid767 bnid767	-1.2934959902904
bnid768 bnid768	-0.209219895590724
bnid769 bnid769	1.16733011626827
bnid770 bnid770	1.12316677444328
bnid771 bnid771	0.128748555366689
bnid772 bnid772	0.621151201509418
bnid773 bnid773	-1.09138231650695
bnid774 bnid774	0.687460070850963
bnid775 bnid775	-0.750366532517543
bnid776 bnid776	-0.319152238515081
bnid777 bnid777	-1.67063945386521
bnid778 bnid778	0.535223735946398
bnid779 bnid779	-0.556662796300611
bnid780 bnid780	-0.518727733106723
bnid781 bnid781	-0.629730333551647
bnid782 bnid782	0.973555489363711
bnid783 bnid783	-0.89434402082151
bnid784 bnid784	0.933116221883751
bnid785 bnid785	1.55398022387871
bnid786 bnid786	-0.773999540016963
bnid787 bnid787	-0.165696250045108
bnid788 bnid788	-0.182408336465314
bnid789 bnid789	-0.372325175838968
bnid790 bnid790	-1.09518125381719
bnid791 bnid791	-0.820636519264712
bnid792 bnid792	0.925628951219928
bnid793 bnid793	-1.80628833792242
bnid794 bnid794	0.523193423647088
bnid795 bnid795	0.929196855753104
bnid796 bnid796	1.35643879965086
bnid797 bnid797	-0.495945318524528
bnid798 bnid798	-0.156460958414219
bnid799 bnid799	-0.215666323156625
bnid800 bnid800	-1.02973816434771
bnid801 bnid801	0.964700984751628
bnid802 bnid802	0.979638429289534
bnid803 bnid803	0.455019800391408
bnid804 bnid804	0.337536528897036
bnid805 bnid805	0.0366711518725512
bnid806 bnid806	0.575633893613221
bnid807 bnid807	1.12168033808081
bnid808 bnid808	1.04748800049539
bnid809 bnid809	0.469788958463557
bnid810 bnid810	0.112178425757934
bnid811 bnid811	-0.335653242029192
bnid812 bnid812	1.41164481001405
bnid813 bnid813	-0.401950893529108
bnid814 bnid814	0.500744225354777
bnid815 bnid815	-1.78032539050826
bnid816 bnid816	-0.44358009199539
bnid817 bnid817	1.23234416212774
bnid818 bnid818	1.12131174942341
bnid819 bnid819	0.348085086405972
bnid820 bnid820	-1.18714274265181
bnid821 bnid821	-0.275331196569436
bnid822 bnid822	-1.84010221023341
bnid823 bnid823	0.0447105115968917
bnid824 bnid824	-0.578338804572204
bnid825 bnid825	-0.120719313654647
bnid826 bnid826	-0.642526748873714
bnid827 bnid827	-0.0348488651132057
bnid828 bnid828	-0.326237286264488
bnid829 bnid829	0.0563536077410499
bnid830 bnid830	-0.821541050526573
bnid831 bnid831	-0.725042899075097
bnid832 bnid832	0.378773511693805
bnid833 bnid833	0.323076825874581
bnid834 bnid834	-0.455358788026206
bnid835 bnid835	1.36459982540367
bnid836 bnid836	1.283551063871
bnid837 bnid837	-1.17568327820696
bnid838 bnid838	1.17262863134865
bnid839 bnid839	1.30139280061061
bnid840 bnid840	1.48400074487378
bnid841 bnid841	-0.0955422318253282
bnid842 bnid842	1.71157683497811
bnid843 bnid843	-0.131406257493716
bnid844 bnid844	-1.43076360095932
bnid845 bnid845	1.78816875819598
bnid846 bnid846	-0.583063861607767
bnid847 bnid847	0.99957812740386
bnid848 bnid848	0.053108423383991
bnid849 bnid849	0.160664092025006
bnid850 bnid850	-0.22781706185122
bnid851 bnid851	-2.11070490467113
bnid852 bnid852	-0.814678622437999
bnid853 bnid853	-1.2007569068
bnid854 bnid854	0.908593417621121
bnid855 bnid855	-0.283554239062978
bnid856 bnid856	0.872187769214736
bnid857 bnid857	-0.465336856034097
bnid858 bnid858	1.93300156132455
bnid859 bnid859	0.343202402995209
bnid860 bnid860	-0.074298335969657
bnid861 bnid861	0.130539177551391
bnid862 bnid862	-0.137357377199525
bnid863 bnid863	-1.1641278453665
bnid864 bnid864	-0.592575834367554
bnid865 bnid865	0.43534089217105
bnid866 bnid866	-1.18547220856278
bnid867 bnid867	-0.453670763709766
bnid868 bnid868	0.741315321474613
bnid869 bnid869	0.347014558320865
bnid870 bnid870	1.0825443259349
bnid871 bnid871	-0.593683323361618
bnid872 bnid872	-0.688768059526299
bnid873 bnid873	-0.103689111392337
bnid874 bnid874	-0.202073736609147
bnid875 bnid875	-2.01104060053901
bnid876 bnid876	1.93619602178222
bnid877 bnid877	-0.148264719580515
bnid878 bnid878	-0.228148280249283
bnid879 bnid879	-1.55601842076707
bnid880 bnid880	1.7706518640313
bnid881 bnid881	-0.311911215302992
bnid882 bnid882	-1.80799661271829
bnid883 bnid883	-0.550072650712083
bnid884 bnid884	-0.253141475815598
bnid885 bnid885	0.0781859950079075
bnid886 bnid886	-0.891092564144159
bnid887 bnid887	-1.78470570267594
bnid888 bnid888	0.70503149799347
bnid889 bnid889	0.195445981934792
bnid890 bnid890	0.430492002216425
bnid891 bnid891	-0.165929181711249
bnid892 bnid892	0.255638605792813
bnid893 bnid893	0.309613418184739
bnid894 bnid894	-0.375315226804654
bnid895 bnid895	-0.489515126576942
bnid896 bnid896	0.618287233868204
bnid897 bnid897	-1.07092410481292
bnid898 bnid898	0.12466665892096
bnid899 bnid899	-1.170483700121
bnid900 bnid900	2.05616478871869
bnid901 bnid901	-0.283115506750849
bnid902 bnid902	0.923151542886564
bnid903 bnid903	-0.102119891210565
bnid904 bnid904	0.0263518473695362
bnid905 bnid905	-0.899880092348187
bnid906 bnid906	0.104606775653624
bnid907 bnid907	2.36373876142944
bnid908 bnid908	1.36937724259431
bnid909 bnid909	0.960001255579705
bnid910 bnid910	-2.42830966395773
bnid911 bnid911	1.64028154564442
bnid912 bnid912	-0.0497264246354703
bnid913 bnid913	0.156175890530266
bnid914 bnid914	-0.911542342244003
bnid915 bnid915	0.614808461532518
bnid916 bnid916	-1.69286289033079
bnid917 bnid917	-1.01580016740719
bnid918 bnid918	0.566797567527851
bnid919 bnid919	2.05946007055198
bnid920 bnid920	-0.994215888439898
bnid921 bnid921	-0.055991981324079
bnid922 bnid922	0.348896005148188
bnid923 bnid923	0.226459909339818
bnid924 bnid924	-0.267653723059295
bnid925 bnid925	1.28693518525727
bnid926 bnid926	0.0478069259704787
bnid927 bnid927	0.859148780719769
bnid928 bnid928	1.29933997684567
bnid929 bnid929	0.0700992936973211
bnid930 bnid930	0.216644446866559
bnid931 bnid931	-0.760914101522686
bnid932 bnid932	-0.979691070346131
bnid933 bnid933	1.39950373292451
bnid934 bnid934	0.822103170795063
bnid935 bnid935	1.40076554892532
bnid936 bnid936	0.0327517146140811
bnid937 bnid937	0.0241065569381133
bnid938 bnid938	-0.49527396322611
bnid939 bnid939	-0.381185726162632
bnid940 bnid940	0.181409902674209
bnid941 bnid941	0.865357435419163
bnid942 bnid942	1.75682445940648
bnid943 bnid943	1.07520580059226
bnid944 bnid944	-0.181356978354279
bnid945 bnid945	-0.261388637717633
bnid946 bnid946	0.788971999034625
bnid947 bnid947	-0.541539593192713
bnid948 bnid948	-0.816822259322617
bnid949 bnid949	0.254658629437856
bnid950 bnid950	-1.2009693688732
bnid951 bnid951	-1.38613049335267
bnid952 bnid952	-0.452569871290894
bnid953 bnid953	-0.289698649527061
bnid954 bnid954	-1.37083795585691
bnid955 bnid955	-1.31129940317646
bnid956 bnid956	-1.80649224570677
bnid957 bnid957	-1.18438994978195
bnid958 bnid958	0.0950249953777122
bnid959 bnid959	0.00338960053920589
bnid960 bnid960	1.1919294698385
bnid961 bnid961	0.847015846848912
bnid962 bnid962	0.21184031047532
bnid963 bnid963	1.20426264576494
bnid964 bnid964	-0.49236788800254
bnid965 bnid965	-0.474344874956415
bnid966 bnid966	-1.43455609995394
bnid967 bnid967	0.181443729874866
bnid968 bnid968	-1.073910392934
bnid969 bnid969	0.250723782887642
bnid970 bnid970	1.19427129035943
bnid971 bnid971	-0.695934612050611
bnid972 bnid972	-1.51863941043903
bnid973 bnid973	1.03655454695494
bnid974 bnid974	0.512749616377461
bnid975 bnid975	0.252614001384889
bnid976 bnid976	0.648806126277566
bnid977 bnid977	0.322554779097191
bnid978 bnid978	-1.24794718963994
bnid979 bnid979	-1.31394892177077
bnid980 bnid980	0.261801219130635
bnid981 bnid981	0.673213833942996
bnid982 bnid982	0.813019701820384
bnid983 bnid983	-1.54472173765085
bnid984 bnid984	0.550844520260231
bnid985 bnid985	-0.283743235587596
bnid986 bnid986	0.297112896627881
bnid987 bnid987	-1.61120128940315
bnid988 bnid988	1.25851381418071
bnid989 bnid989	-0.77381500489949
bnid990 bnid990	-0.322797253786013
bnid991 bnid991	0.627503346238854
bnid992 bnid992	0.498191288487484
bnid993 bnid993	-0.115047744428623
bnid994 bnid994	0.96257210679371
bnid995 bnid995	-1.09536979181567
bnid996 bnid996	-0.0358261967709289
bnid997 bnid997	0.534658491929898
bnid998 bnid998	0.508267803821561
bnid999 bnid999	0.434540002154811
bnid1000 bnid1000	-0.941475210596315
bnid1001 bnid1001	0.0238942482390403
bnid1002 bnid1002	0.348955751772115
bnid1003 bnid1003	0.426747298711743
bnid1004 bnid1004	-0.131055191065863
bnid1005 bnid1005	0.911518293018923
bnid1006 bnid1006	-0.62982819781581
bnid1007 bnid1007	-0.678321042087321
bnid1008 bnid1008	-0.37551894165226
bnid1009 bnid1009	-0.748390823577413
bnid1010 bnid1010	-0.495903715258972
bnid1011 bnid1011	0.277875924194404
bnid1012 bnid1012	0.259707676657295
bnid1013 bnid1013	-1.17124793082635
bnid1014 bnid1014	-0.747177945257501
bnid1015 bnid1015	-1.52385572879749
bnid1016 bnid1016	-1.46103021797751
bnid1017 bnid1017	-0.33093983742772
bnid1018 bnid1018	-0.367840626034804
bnid1019 bnid1019	1.79242426989052
bnid1020 bnid1020	0.109181205654434
bnid1021 bnid1021	-0.963799551552396
bnid1022 bnid1022	-1.47450922426828
bnid1023 bnid1023	-1.4587025115467
bnid1024 bnid1024	1.0659746351033
bnid1025 bnid1025	-1.1257394949773
bnid1026 bnid1026	-0.208458937252376
bnid1027 bnid1027	-0.37903303296738
bnid1028 bnid1028	0.8899587451808
bnid1029 bnid1029	2.12947959546081
bnid1030 bnid1030	0.75137331341405
bnid1031 bnid1031	3.0046214077525
bnid1032 bnid1032	0.239754879574507
bnid1033 bnid1033	1.96865178586441
bnid1034 bnid1034	0.133354562576594
bnid1035 bnid1035	-0.920452673023145
bnid1036 bnid1036	1.53835050173205
bnid1037 bnid1037	1.0818164840869
bnid1038 bnid1038	-0.252777796104852
bnid1039 bnid1039	0.635195127335755
bnid1040 bnid1040	1.17776975848319
bnid1041 bnid1041	-1.70558472842131
bnid1042 bnid1042	-0.570057181637297
bnid1043 bnid1043	1.42530590772681
bnid1044 bnid1044	0.122049072876554
bnid1045 bnid1045	-0.718365911637451
bnid1046 bnid1046	-0.415422600107367
bnid1047 bnid1047	0.644671631031735
bnid1048 bnid1048	0.374669619524906
bnid1049 bnid1049	0.309196689657609
bnid1050 bnid1050	0.2893500451814
bnid1051 bnid1051	1.4865286376468
bnid1052 bnid1052	0.895358691376242
bnid1053 bnid1053	-0.075676548821502
bnid1054 bnid1054	1.25972524793405
bnid1055 bnid1055	1.14753375552908
bnid1056 bnid1056	-0.34084620457984
bnid1057 bnid1057	0.11203125868245
bnid1058 bnid1058	1.35361198894919
bnid1059 bnid1059	-1.32720000899825
bnid1060 bnid1060	-0.806615994037798
bnid1061 bnid1061	0.124179543020991
bnid1062 bnid1062	0.54894296541818
bnid1063 bnid1063	-0.761404055080548
bnid1064 bnid1064	0.733212342924317
bnid1065 bnid1065	-0.0759271593092782
bnid1066 bnid1066	0.10062686658618
bnid1067 bnid1067	1.50337106975454
bnid1068 bnid1068	-0.359282913178207
bnid1069 bnid1069	-1.81396431925613
bnid1070 bnid1070	1.50490251893218
bnid1071 bnid1071	2.01879557530868
bnid1072 bnid1072	-0.394734869582726
bnid1073 bnid1073	0.202152368574821
bnid1074 bnid1074	-0.297116328963241
bnid1075 bnid1075	0.287374174374691
bnid1076 bnid1076	-1.6471957664333
bnid1077 bnid1077	1.25873171851202
bnid1078 bnid1078	0.571036764240592
bnid1079 bnid1079	-0.210006108814086
bnid1080 bnid1080	0.98836374556419
bnid1081 bnid1081	-0.61331054111849
bnid1082 bnid1082	-0.89768697309363
bnid1083 bnid1083	0.342612252696767
bnid1084 bnid1084	0.633930474208132
bnid1085 bnid1085	-0.533051797236632
bnid1086 bnid1086	1.23365011369181
bnid1087 bnid1087	0.929813125722344
bnid1088 bnid1088	-1.7279731962953
bnid1089 bnid1089	-0.00691851087128853
bnid1090 bnid1090	-0.240290294249483
bnid1091 bnid1091	1.97086751882073
bnid1092 bnid1092	0.249290299073934
bnid1093 bnid1093	0.393518330389166
bnid1094 bnid1094	-0.183120397035005
bnid1095 bnid1095	0.0632330100567499
bnid1096 bnid1096	-0.475105632942978
bnid1097 bnid1097	1.22419507165047
bnid1098 bnid1098	2.55762299173249
bnid1099 bnid1099	0.128448279059135
bnid1100 bnid1100	1.07213025889342
bnid1101 bnid1101	0.462343471357991
bnid1102 bnid1102	0.129196300130779
bnid1103 bnid1103	0.920454785681259
bnid1104 bnid1104	-0.290498956623042
bnid1105 bnid1105	-0.0841691890512842
bnid1106 bnid1106	-0.439715116992622
bnid1107 bnid1107	0.804484398289991
bnid1108 bnid1108	0.554139611449807
bnid1109 bnid1109	-1.05147320623404
bnid1110 bnid1110	-0.207490415384445
bnid1111 bnid1111	-0.312567728673791
bnid1112 bnid1112	0.184624784085966
bnid1113 bnid1113	0.955690852006016
bnid1114 bnid1114	-1.01991284958222
bnid1115 bnid1115	0.193210321104143
bnid1116 bnid1116	-1.23581746403142
bnid1117 bnid1117	-0.676108138247459
bnid1118 bnid1118	1.44685562211661
bnid1119 bnid1119	0.591797021308155
bnid1120 bnid1120	-1.53453391016983
bnid1121 bnid1121	1.72671076341996
bnid1122 bnid1122	0.0498020339568368
bnid1123 bnid1123	0.928529682850697
bnid1124 bnid1124	1.53762291650973
bnid1125 bnid1125	1.63884825359326
bnid1126 bnid1126	0.2341394473539
bnid1127 bnid1127	-0.479145545013755
bnid1128 bnid1128	1.00328576374573
bnid1129 bnid1129	-1.35487723365084
bnid1130 bnid1130	0.0793552241094937
bnid1131 bnid1131	0.786599597141693
bnid1132 bnid1132	1.51154027097072
bnid1133 bnid1133	0.248128890058693
bnid1134 bnid1134	-0.361609289434536
bnid1135 bnid1135	1.5481176762912
bnid1136 bnid1136	0.879947723281962
bnid1137 bnid1137	-0.308270559055333
bnid1138 bnid1138	-0.77040001061438
bnid1139 bnid1139	0.965869020899906
bnid1140 bnid1140	-0.747235162615232
bnid1141 bnid1141	0.0621407580014286
bnid1142 bnid1142	0.0900876746550024
bnid1143 bnid1143	-0.560781851628052
bnid1144 bnid1144	-0.00235690652189768
bnid1145 bnid1145	0.803430628370686
bnid1146 bnid1146	-0.510107259776309
bnid1147 bnid1147	-1.61351490087426
bnid1148 bnid1148	2.62660091906193
bnid1149 bnid1149	-0.339923876701611
bnid1150 bnid1150	-1.17226458100113
bnid1151 bnid1151	-0.475469562841797
bnid1152 bnid1152	0.0697217191929224
bnid1153 bnid1153	0.580688300594052
bnid1154 bnid1154	0.321600215882169
bnid1155 bnid1155	0.321228485888075
bnid1156 bnid1156	-1.30927532754714
bnid1157 bnid1157	-0.332982863595279
bnid1158 bnid1158	0.467300293872066
bnid1159 bnid1159	-0.159125933601802
bnid1160 bnid1160	-1.34502114529169
bnid1161 bnid1161	-2.21112891809261
bnid1162 bnid1162	-1.52243703448046
bnid1163 bnid1163	-0.72118497891999
bnid1164 bnid1164	-0.27885862838865
bnid1165 bnid1165	-0.751430316645993
bnid1166 bnid1166	-0.912994961602632
bnid1167 bnid1167	-0.079676169289774
bnid1168 bnid1168	0.192699686953475
bnid1169 bnid1169	-0.490000180203306
bnid1170 bnid1170	0.00984653044667799
bnid1171 bnid1171	-0.966478060169046
bnid1172 bnid1172	1.18948152361368
bnid1173 bnid1173	0.450060004377844
bnid1174 bnid1174	-0.945450099701872
bnid1175 bnid1175	-1.10421515651348
bnid1176 bnid1176	-0.554164825800299
bnid1177 bnid1177	-0.97012382398324
bnid1178 bnid1178	-0.553506037698821
bnid1179 bnid1179	-1.11032829698514
bnid1180 bnid1180	-0.445578709665271
bnid1181 bnid1181	-0.851754622955805
bnid1182 bnid1182	0.593656726962362
bnid1183 bnid1183	-0.168333074851106
bnid1184 bnid1184	1.01014510370826
bnid1185 bnid1185	-0.582171227601935
bnid1186 bnid1186	-0.15759314409266
bnid1187 bnid1187	1.71582753046626
bnid1188 bnid1188	0.628183935539796
bnid1189 bnid1189	-0.506593256860165
bnid1190 bnid1190	1.34951818766219
bnid1191 bnid1191	0.106457530853727
bnid1192 bnid1192	-0.205068565048797
bnid1193 bnid1193	0.0370685330331268
bnid1194 bnid1194	-1.56901844864163
bnid1195 bnid1195	1.70989929865415
bnid1196 bnid1196	1.5130886306883
bnid1197 bnid1197	1.33044783967934
bnid1198 bnid1198	0.249950146353826
bnid1199 bnid1199	1.11822962877155
bnid1200 bnid1200	0.766089212323134
bnid1201 bnid1201	1.44968438032713
bnid1202 bnid1202	-0.913766508913541
bnid1203 bnid1203	0.385344547776817
bnid1204 bnid1204	1.3982247203021
bnid1205 bnid1205	0.48857804071957
bnid1206 bnid1206	-0.315721963259135
bnid1207 bnid1207	0.611341800715038
bnid1208 bnid1208	1.53404057159888
bnid1209 bnid1209	-0.71405486135423
bnid1210 bnid1210	-0.692478286989765
bnid1211 bnid1211	0.435804795371586
bnid1212 bnid1212	0.1107916580248
bnid1213 bnid1213	0.24812884540037
bnid1214 bnid1214	-0.607832345832677
bnid1215 bnid1215	0.0820397539061199
bnid1216 bnid1216	-0.409509097288243
bnid1217 bnid1217	-0.404664639121706
bnid1218 bnid1218	-0.489123732759814
bnid1219 bnid1219	0.0451536507630378
bnid1220 bnid1220	0.127421722066947
bnid1221 bnid1221	-0.209383380049334
bnid1222 bnid1222	-1.38482163125926
bnid1223 bnid1223	0.543005631251603
bnid1224 bnid1224	0.539551835289078
bnid1225 bnid1225	-0.309613333322768
bnid1226 bnid1226	-0.331448003801355
bnid1227 bnid1227	0.991865344548862
bnid1228 bnid1228	1.00667422859025
bnid1229 bnid1229	0.419213130273993
bnid1230 bnid1230	0.197141252277751
bnid1231 bnid1231	1.41566588494575
bnid1232 bnid1232	-0.22966419349423
bnid1233 bnid1233	0.98090112767642
bnid1234 bnid1234	-1.23166398152616
bnid1235 bnid1235	-0.389927302299445
bnid1236 bnid1236	-0.288841183629128
bnid1237 bnid1237	-1.9804923257083
bnid1238 bnid1238	-1.10890941000576
bnid1239 bnid1239	-1.10734211546667
bnid1240 bnid1240	0.398637800421069
bnid1241 bnid1241	-1.620434922578
bnid1242 bnid1242	0.0470840540707043
bnid1243 bnid1243	-2.42660526170426
bnid1244 bnid1244	0.0195323889222879
bnid1245 bnid1245	-0.101351358298036
bnid1246 bnid1246	-0.549861741715708
bnid1247 bnid1247	1.8498015648027
bnid1248 bnid1248	0.783171228290137
bnid1249 bnid1249	-0.621551865345162
bnid1250 bnid1250	-1.21596733925827
bnid1251 bnid1251	-0.518147340940386
bnid1252 bnid1252	0.825533122501921
bnid1253 bnid1253	-0.445983952224892
bnid1254 bnid1254	-0.567580313518909
bnid1255 bnid1255	-0.60671851219309
bnid1256 bnid1256	0.482273175323007
bnid1257 bnid1257	-1.3110672267685
bnid1258 bnid1258	-1.16746594471822
bnid1259 bnid1259	-0.400378216736754
bnid1260 bnid1260	-0.054138112181257
bnid1261 bnid1261	-0.94412658948271
bnid1262 bnid1262	-0.275691020940881
bnid1263 bnid1263	0.690250821143876
bnid1264 bnid1264	0.129054712572418
bnid1265 bnid1265	2.17072587622225
bnid1266 bnid1266	-0.665668126723983
bnid1267 bnid1267	-0.646004804285481
bnid1268 bnid1268	-0.996275241923079
bnid1269 bnid1269	-0.253598117947189
bnid1270 bnid1270	-0.37596783377786
bnid1271 bnid1271	-0.535766931141809
bnid1272 bnid1272	-0.524975790757937
bnid1273 bnid1273	0.820507523573948
bnid1274 bnid1274	-0.702607849465577
bnid1275 bnid1275	0.0886686507028627
bnid1276 bnid1276	-0.481496720665791
bnid1277 bnid1277	-0.572222288160171
bnid1278 bnid1278	-0.924172288760942
bnid1279 bnid1279	0.192582835449285
bnid1280 bnid1280	0.673550332546338
bnid1281 bnid1281	0.0158241951272538
bnid1282 bnid1282	-2.8565915709164
bnid1283 bnid1283	0.894397446374
bnid1284 bnid1284	-0.205272599247648
bnid1285 bnid1285	0.700863573515685
bnid1286 bnid1286	-0.956678574440148
bnid1287 bnid1287	0.893094914825053
bnid1288 bnid1288	-0.881004363028287
bnid1289 bnid1289	-0.533234159950927
bnid1290 bnid1290	-1.1633877824241
bnid1291 bnid1291	0.73536457797982
bnid1292 bnid1292	1.60970928757176
bnid1293 bnid1293	-0.289849517443215
bnid1294 bnid1294	-1.08531484990011
bnid1295 bnid1295	0.257755297993538
bnid1296 bnid1296	-0.198751129747206
bnid1297 bnid1297	-0.153326888681072
bnid1298 bnid1298	-0.783095696582502
bnid1299 bnid1299	0.267684653775975
bnid1300 bnid1300	-0.107326273249922
bnid1301 bnid1301	-0.0553182576838485
bnid1302 bnid1302	-1.57880556132836
bnid1303 bnid1303	-0.517822643777173
bnid1304 bnid1304	0.20966372058729
bnid1305 bnid1305	-0.301665200179859
bnid1306 bnid1306	0.81300956543531
bnid1307 bnid1307	0.525399330228432
bnid1308 bnid1308	-0.944887179007855
bnid1309 bnid1309	-0.00483221358313214
bnid1310 bnid1310	1.89370957004212
bnid1311 bnid1311	-0.733198355678865
bnid1312 bnid1312	0.153273273955097
bnid1313 bnid1313	-0.56781421103472
bnid1314 bnid1314	1.0153368576216
bnid1315 bnid1315	1.26266663039708
bnid1316 bnid1316	1.07369739119218
bnid1317 bnid1317	0.471765884125697
bnid1318 bnid1318	0.596558956871374
bnid1319 bnid1319	0.0159183355285647
bnid1320 bnid1320	0.879812904509321
bnid1321 bnid1321	0.000618668648093679
bnid1322 bnid1322	-0.415623839216841
bnid1323 bnid1323	-0.570858614851632
bnid1324 bnid1324	-0.0214518196110551
bnid1325 bnid1325	-0.32625475235406
bnid1326 bnid1326	0.07614641443215
bnid1327 bnid1327	0.455898834118444
bnid1328 bnid1328	0.483405934996691
bnid1329 bnid1329	-0.574853245874863
bnid1330 bnid1330	0.408116018030165
bnid1331 bnid1331	0.651703704801632
bnid1332 bnid1332	0.555035810947155
bnid1333 bnid1333	-1.0442079541945
bnid1334 bnid1334	2.0590643824965
bnid1335 bnid1335	0.516155698487196
bnid1336 bnid1336	-0.39880264654822
bnid1337 bnid1337	1.86618032166228
bnid1338 bnid1338	-0.402467840581583
bnid1339 bnid1339	0.407255224818978
bnid1340 bnid1340	2.49926313329811
bnid1341 bnid1341	1.70270186509782
bnid1342 bnid1342	0.415315995840838
bnid1343 bnid1343	-1.71370620016293
bnid1344 bnid1344	-0.669751099481372
bnid1345 bnid1345	-0.923838852679696
bnid1346 bnid1346	0.843658721899132
bnid1347 bnid1347	3.83561744736664
bnid1348 bnid1348	1.85851094320447
bnid1349 bnid1349	1.23279319529051
bnid1350 bnid1350	-1.33745489415626
bnid1351 bnid1351	-0.793329889460902
bnid1352 bnid1352	-0.26829164644049
bnid1353 bnid1353	-0.712281867137619
bnid1354 bnid1354	-0.433835713616012
bnid1355 bnid1355	-0.441103225019199
bnid1356 bnid1356	-0.0650411047879625
bnid1357 bnid1357	0.0681828828771331
bnid1358 bnid1358	2.16676068443758
bnid1359 bnid1359	0.721543934297432
bnid1360 bnid1360	0.959247389072023
bnid1361 bnid1361	-0.463909853017236
bnid1362 bnid1362	-2.20160879046703
bnid1363 bnid1363	0.00870382769748562
bnid1364 bnid1364	0.69186735780571
bnid1365 bnid1365	-1.4583939108176
bnid1366 bnid1366	-0.330786894109644
bnid1367 bnid1367	-0.336320055837081
bnid1368 bnid1368	0.474609183473608
bnid1369 bnid1369	0.332009386253441
bnid1370 bnid1370	0.38590448640885
bnid1371 bnid1371	-0.210967914342196
bnid1372 bnid1372	0.958661640219904
bnid1373 bnid1373	0.707670979645094
bnid1374 bnid1374	0.258068356140547
bnid1375 bnid1375	0.522906439371246
bnid1376 bnid1376	-1.61861860267276
bnid1377 bnid1377	1.04313165646083
bnid1378 bnid1378	0.18988043779194
bnid1379 bnid1379	-0.328471554904844
bnid1380 bnid1380	0.126342021716925
bnid1381 bnid1381	0.441237771124893
bnid1382 bnid1382	-1.04885827512618
bnid1383 bnid1383	0.419111465906454
bnid1384 bnid1384	0.569961648104293
bnid1385 bnid1385	-1.87147358712484
bnid1386 bnid1386	1.68048772776732
bnid1387 bnid1387	1.19405508332357
bnid1388 bnid1388	-0.29084397698865
bnid1389 bnid1389	-0.430227503381169
bnid1390 bnid1390	-0.877453478986568
bnid1391 bnid1391	0.559552692730265
bnid1392 bnid1392	1.3086928645278
bnid1393 bnid1393	0.491500125918264
bnid1394 bnid1394	-0.63597592020586
bnid1395 bnid1395	-0.628806218011468
bnid1396 bnid1396	-1.39402625425546
bnid1397 bnid1397	-1.55942477612452
bnid1398 bnid1398	-1.36671412587385
bnid1399 bnid1399	-0.781519577824591
bnid1400 bnid1400	1.13849217799514
bnid1401 bnid1401	1.00118723828142
bnid1402 bnid1402	0.986912514132242
bnid1403 bnid1403	0.943303148776606
bnid1404 bnid1404	-2.41680941262439
bnid1405 bnid1405	0.531282065283114
bnid1406 bnid1406	-1.77378729651892
bnid1407 bnid1407	-0.779753020371455
bnid1408 bnid1408	-0.370723095741389
bnid1409 bnid1409	1.15448844223673
bnid1410 bnid1410	-0.083276997727677
bnid1411 bnid1411	0.936009947672844
bnid1412 bnid1412	-0.981597217843324
bnid1413 bnid1413	1.10369819119361
bnid1414 bnid1414	1.44921863172009
bnid1415 bnid1415	0.910199125895164
bnid1416 bnid1416	-0.745380420557904
bnid1417 bnid1417	1.90036887388174
bnid1418 bnid1418	1.80984747999815
bnid1419 bnid1419	-0.485120166901532
bnid1420 bnid1420	-0.475090524752469
bnid1421 bnid1421	0.39704100523004
bnid1422 bnid1422	-0.545115248168242
bnid1423 bnid1423	0.564860729150093
bnid1424 bnid1424	0.571972219036386
bnid1425 bnid1425	1.95337463479962
bnid1426 bnid1426	1.93084705356827
bnid1427 bnid1427	-0.778743114627495
bnid1428 bnid1428	-0.216198235632598
bnid1429 bnid1429	0.183608576007898
bnid1430 bnid1430	-1.50450052921538
bnid1431 bnid1431	-0.777366662433747
bnid1432 bnid1432	-1.63441765871586
bnid1433 bnid1433	-0.971317811370699
bnid1434 bnid1434	-0.725237311060808
bnid1435 bnid1435	0.293497378612498
bnid1436 bnid1436	0.989468790102124
bnid1437 bnid1437	-1.65508840677657
bnid1438 bnid1438	0.581728535071517
bnid1439 bnid1439	-1.40548077147144
bnid1440 bnid1440	0.378919762077048
bnid1441 bnid1441	-0.262685042417866
bnid1442 bnid1442	0.750279336584517
bnid1443 bnid1443	-1.39511230094496
bnid1444 bnid1444	-0.923339008428364
bnid1445 bnid1445	-0.76155573796754
bnid1446 bnid1446	-0.678159653489009
bnid1447 bnid1447	2.399877120036
bnid1448 bnid1448	1.13932105450071
bnid1449 bnid1449	1.43849745300269
bnid1450 bnid1450	-0.00931773188888911
bnid1451 bnid1451	1.68393786291114
bnid1452 bnid1452	0.753105180343736
bnid1453 bnid1453	-0.10973813360711
bnid1454 bnid1454	0.225445849593011
bnid1455 bnid1455	-2.60477154223897
bnid1456 bnid1456	-1.04087226759714
bnid1457 bnid1457	-1.99631887967904
bnid1458 bnid1458	-1.39502430228289
bnid1459 bnid1459	2.06848791981257
bnid1460 bnid1460	-0.42941912113239
bnid1461 bnid1461	0.399720887552089
bnid1462 bnid1462	1.77442452663487
bnid1463 bnid1463	-1.16005076497914
bnid1464 bnid1464	-0.265646825657577
bnid1465 bnid1465	0.614277283896388
bnid1466 bnid1466	0.46954584768429
bnid1467 bnid1467	-0.841495291127095
bnid1468 bnid1468	-0.495633840992771
bnid1469 bnid1469	-0.718201831680096
bnid1470 bnid1470	1.40905407261012
bnid1471 bnid1471	-0.085868539008939
bnid1472 bnid1472	0.776856025993956
bnid1473 bnid1473	-0.385627381361605
bnid1474 bnid1474	-0.490710365387744
bnid1475 bnid1475	0.194700805466471
bnid1476 bnid1476	0.794298573908425
bnid1477 bnid1477	1.20906169751252
bnid1478 bnid1478	-0.0205630254113849
bnid1479 bnid1479	-0.30329915016395
bnid1480 bnid1480	1.43842878130375
bnid1481 bnid1481	-1.14875858234942
bnid1482 bnid1482	-1.3819566859092
bnid1483 bnid1483	0.285625967936487
bnid1484 bnid1484	0.0245537469166222
bnid1485 bnid1485	2.01977863851351
bnid1486 bnid1486	-1.05064301207408
bnid1487 bnid1487	-0.143787238414523
bnid1488 bnid1488	0.37523847579082
bnid1489 bnid1489	1.17926727834157
bnid1490 bnid1490	1.25099885711181
bnid1491 bnid1491	-1.27133478102336
bnid1492 bnid1492	0.539859867553627
bnid1493 bnid1493	-1.38769896409455
bnid1494 bnid1494	0.478581792224412
bnid1495 bnid1495	-0.197006544426567
bnid1496 bnid1496	-0.216557933057797
bnid1497 bnid1497	-0.759095655355106
bnid1498 bnid1498	0.0260591705831487
bnid1499 bnid1499	0.259892552237097
bnid1500 bnid1500	-0.0263192192123874
bnid1501 bnid1501	0.278044553902732
bnid1502 bnid1502	0.399937773106725
bnid1503 bnid1503	2.02497082576966
bnid1504 bnid1504	0.59242276621653
bnid1505 bnid1505	-0.510766321143018
bnid1506 bnid1506	-1.20003814117031
bnid1507 bnid1507	-1.30797977429442
bnid1508 bnid1508	-0.503398590499465
bnid1509 bnid1509	0.321261284197033
bnid1510 bnid1510	0.960977272025564
bnid1511 bnid1511	-0.377277634406076
bnid1512 bnid1512	0.950490889256358
bnid1513 bnid1513	-0.512431298543634
bnid1514 bnid1514	-0.809938546471238
bnid1515 bnid1515	-1.56679278884544
bnid1516 bnid1516	1.8248260221088
bnid1517 bnid1517	0.170471080472741
bnid1518 bnid1518	-0.45998943516708
bnid1519 bnid1519	1.14634466753682
bnid1520 bnid1520	-0.0526924128626268
bnid1521 bnid1521	-0.200304173748121
bnid1522 bnid1522	0.245373774006083
bnid1523 bnid1523	0.1495906325787
bnid1524 bnid1524	-1.64762256651194
bnid1525 bnid1525	-0.302630412525332
bnid1526 bnid1526	-0.0775769792189946
bnid1527 bnid1527	1.01273471397302
bnid1528 bnid1528	0.69987069651
bnid1529 bnid1529	0.442035832677297
bnid1530 bnid1530	-0.265095535129415
bnid1531 bnid1531	-0.761323896147992
bnid1532 bnid1532	0.501249417134146
bnid1533 bnid1533	-0.395910070064271
bnid1534 bnid1534	0.0211679879147125
bnid1535 bnid1535	-0.34913452234908
bnid1536 bnid1536	0.138475324441571
bnid1537 bnid1537	-0.406798635795932
bnid1538 bnid1538	-0.255478086603042
bnid1539 bnid1539	-0.230715365095191
bnid1540 bnid1540	0.743571275330436
bnid1541 bnid1541	0.321324763374769
bnid1542 bnid1542	0.284745707298226
bnid1543 bnid1543	-0.708406451279649
bnid1544 bnid1544	-0.0197165624739186
bnid1545 bnid1545	0.157822538733492
bnid1546 bnid1546	-1.16186776097548
bnid1547 bnid1547	-0.122636890781716
bnid1548 bnid1548	-0.4226913032464
bnid1549 bnid1549	-0.75713758022621
bnid1550 bnid1550	-0.642686464432068
bnid1551 bnid1551	-0.793163134547576
bnid1552 bnid1552	0.623847025346016
bnid1553 bnid1553	-1.31398781649549
bnid1554 bnid1554	0.0374644095291228
bnid1555 bnid1555	0.0825264050010907
bnid1556 bnid1556	1.1505406515243
bnid1557 bnid1557	-1.79265354806183
bnid1558 bnid1558	-0.908341107910044
bnid1559 bnid1559	0.375724092584076
bnid1560 bnid1560	-1.13750076064038
bnid1561 bnid1561	-0.153508097777568
bnid1562 bnid1562	1.07820474187118
bnid1563 bnid1563	-1.13100314574439
bnid1564 bnid1564	1.32059565068497
bnid1565 bnid1565	-0.110461378892086
bnid1566 bnid1566	0.00375332038265064
bnid1567 bnid1567	0.50206061789303
bnid1568 bnid1568	-0.132928759241774
bnid1569 bnid1569	0.744538306676854
bnid1570 bnid1570	1.35696356184267
bnid1571 bnid1571	2.20165986284603
bnid1572 bnid1572	1.37930824213558
bnid1573 bnid1573	2.39247529072294
bnid1574 bnid1574	-0.10556387070326
bnid1575 bnid1575	-0.748891953999064
bnid1576 bnid1576	1.08212778199207
bnid1577 bnid1577	-0.961482885428019
bnid1578 bnid1578	0.370727150935205
bnid1579 bnid1579	0.356247271472274
bnid1580 bnid1580	0.36718816733388
bnid1581 bnid1581	-0.509877984992575
bnid1582 bnid1582	1.48322203906625
bnid1583 bnid1583	0.197992081198032
bnid1584 bnid1584	-1.41188460691144
bnid1585 bnid1585	0.847257156059737
bnid1586 bnid1586	0.267541658663568
bnid1587 bnid1587	1.49345165238984
bnid1588 bnid1588	-0.0124166315005441
bnid1589 bnid1589	-0.0251445485109294
bnid1590 bnid1590	0.465471516467135
bnid1591 bnid1591	0.00358235986862632
bnid1592 bnid1592	-0.450147230715131
bnid1593 bnid1593	-1.71131618392403
bnid1594 bnid1594	0.336408261543618
bnid1595 bnid1595	1.7161313685309
bnid1596 bnid1596	-1.54876402967352
bnid1597 bnid1597	-0.0634534867845659
bnid1598 bnid1598	0.20909807337938
bnid1599 bnid1599	-0.190603617997883
bnid1600 bnid1600	-1.63272375462241
bnid1601 bnid1601	-0.930202874099885
bnid1602 bnid1602	0.455335874412336
bnid1603 bnid1603	1.41232203109717
bnid1604 bnid1604	-0.844206566240616
bnid1605 bnid1605	-0.0876190411422803
bnid1606 bnid1606	0.503442059896195
bnid1607 bnid1607	-1.2333025662991
bnid1608 bnid1608	0.720557520147949
bnid1609 bnid1609	0.612399164624356
bnid1610 bnid1610	-0.109432718245937
bnid1611 bnid1611	-0.714889307593171
bnid1612 bnid1612	-0.718771409027386
bnid1613 bnid1613	-0.422539650561542
bnid1614 bnid1614	-1.05709919660889
bnid1615 bnid1615	0.88545444793204
bnid1616 bnid1616	2.24782637721117
bnid1617 bnid1617	-0.195778366519736
bnid1618 bnid1618	-1.2888030461199
bnid1619 bnid1619	0.914082755366482
bnid1620 bnid1620	1.30382908607466
bnid1621 bnid1621	0.66718028117239
bnid1622 bnid1622	1.0895843874865
bnid1623 bnid1623	-0.121781549731101
bnid1624 bnid1624	0.18044792484172
bnid1625 bnid1625	-0.0247738737720733
bnid1626 bnid1626	-0.911446765442799
bnid1627 bnid1627	0.474857781998178
bnid1628 bnid1628	0.695383099814316
bnid1629 bnid1629	0.567679515710243
bnid1630 bnid1630	0.438799762410439
bnid1631 bnid1631	-0.829963726288621
bnid1632 bnid1632	0.296553637244161
bnid1633 bnid1633	0.993063497934389
bnid1634 bnid1634	-0.159627237826803
bnid1635 bnid1635	0.0237839675794896
bnid1636 bnid1636	-0.330966335439395
bnid1637 bnid1637	0.454871706879924
bnid1638 bnid1638	0.566822163576792
bnid1639 bnid1639	0.677627217046112
bnid1640 bnid1640	0.0799980167429324
bnid1641 bnid1641	-0.275504779970861
bnid1642 bnid1642	-1.29776316163382
bnid1643 bnid1643	-0.403863521776216
bnid1644 bnid1644	-0.666831080148048
bnid1645 bnid1645	-0.266731356264794
bnid1646 bnid1646	1.06483641350023
bnid1647 bnid1647	-0.773671711349607
bnid1648 bnid1648	0.52823567843298
bnid1649 bnid1649	0.941442354948109
bnid1650 bnid1650	-0.324945772401142
bnid1651 bnid1651	-0.927425645629322
bnid1652 bnid1652	-0.0038645007852281
bnid1653 bnid1653	0.637921028705535
bnid1654 bnid1654	0.711284037893764
bnid1655 bnid1655	1.43408647206801
bnid1656 bnid1656	0.275155157729226
bnid1657 bnid1657	0.667171053414541
bnid1658 bnid1658	-1.8746002843462
bnid1659 bnid1659	0.26273621162482
bnid1660 bnid1660	1.73909911626245
bnid1661 bnid1661	-0.520350986406339
bnid1662 bnid1662	0.112186528317848
bnid1663 bnid1663	0.380388531208846
bnid1664 bnid1664	-0.174420777508328
bnid1665 bnid1665	1.22605015444688
bnid1666 bnid1666	0.960151523128767
bnid1667 bnid1667	-0.38653311456835
bnid1668 bnid1668	-0.479385789385843
bnid1669 bnid1669	-0.431319672535086
bnid1670 bnid1670	-0.277736078290032
bnid1671 bnid1671	-1.59492172855815
bnid1672 bnid1672	-0.0980543186906941
bnid1673 bnid1673	1.41804391704618
bnid1674 bnid1674	0.583661934572137
bnid1675 bnid1675	1.7527603648431
bnid1676 bnid1676	1.15443469465551
bnid1677 bnid1677	-0.0306308065701562
bnid1678 bnid1678	0.548413584757151
bnid1679 bnid1679	1.38080354459799
bnid1680 bnid1680	0.651937677767125
bnid1681 bnid1681	1.74406261207357
bnid1682 bnid1682	-1.55187171034894
bnid1683 bnid1683	2.35470534010501
bnid1684 bnid1684	-1.45558742517763
bnid1685 bnid1685	-0.218868836005873
bnid1686 bnid1686	2.7898356119234
bnid1687 bnid1687	-0.0618478438622051
bnid1688 bnid1688	0.229982241655684
bnid1689 bnid1689	-0.242470023593062
bnid1690 bnid1690	-1.22560907362001
bnid1691 bnid1691	1.12026343342009
bnid1692 bnid1692	-0.0505334072714818
bnid1693 bnid1693	0.938708455924081
bnid1694 bnid1694	-0.986912365849533
bnid1695 bnid1695	-0.976357092406791
bnid1696 bnid1696	-0.976872432228206
bnid1697 bnid1697	0.0371176487707022
bnid1698 bnid1698	0.742955146071652
bnid1699 bnid1699	1.70884355313684
bnid1700 bnid1700	0.332394265985193
bnid1701 bnid1701	-1.34464632774656
bnid1702 bnid1702	1.89952016432405
bnid1703 bnid1703	0.0114881740671453
bnid1704 bnid1704	-1.46513072858757
bnid1705 bnid1705	-0.0452781582636059
bnid1706 bnid1706	-0.637176724730796
bnid1707 bnid1707	-1.57429697830457
bnid1708 bnid1708	1.06066619602442
bnid1709 bnid1709	-0.0848745579754051
bnid1710 bnid1710	-0.423911753769283
bnid1711 bnid1711	-0.739932416657839
bnid1712 bnid1712	-1.15741646687158
bnid1713 bnid1713	0.132330870498788
bnid1714 bnid1714	0.202764627651303
bnid1715 bnid1715	-0.275648088491581
bnid1716 bnid1716	-1.2731419506957
bnid1717 bnid1717	-0.282371290300811
bnid1718 bnid1718	-0.379264162281452
bnid1719 bnid1719	1.57749825133543
bnid1720 bnid1720	-0.270410187021247
bnid1721 bnid1721	-0.476623616452813
bnid1722 bnid1722	-1.76068493587698
bnid1723 bnid1723	2.64531076550931
bnid1724 bnid1724	-0.934910634398706
bnid1725 bnid1725	-0.265127173337658
bnid1726 bnid1726	1.34489705042417
bnid1727 bnid1727	-0.689631261461499
bnid1728 bnid1728	1.34570191164069
bnid1729 bnid1729	-0.336376717284951
bnid1730 bnid1730	1.60079807783358
bnid1731 bnid1731	1.02780406761085
bnid1732 bnid1732	-1.80142385269722
bnid1733 bnid1733	-0.63314291092301
bnid1734 bnid1734	0.176241223535237
bnid1735 bnid1735	-0.666658338051788
bnid1736 bnid1736	-0.907556221836159
bnid1737 bnid1737	0.218660670576719
bnid1738 bnid1738	-1.15786033595787
bnid1739 bnid1739	-0.334859854263384
bnid1740 bnid1740	-1.25934878927918
bnid1741 bnid1741	-0.254947532775254
bnid1742 bnid1742	0.726651464656052
bnid1743 bnid1743	-0.0896945803901015
bnid1744 bnid1744	1.14688279947716
bnid1745 bnid1745	1.09676586914427
bnid1746 bnid1746	-0.667362638768975
bnid1747 bnid1747	0.923671269147019
bnid1748 bnid1748	-0.0166206888129678
bnid1749 bnid1749	1.77097376027911
bnid1750 bnid1750	0.43486973106359
bnid1751 bnid1751	0.768926549933838
bnid1752 bnid1752	0.811079851326049
bnid1753 bnid1753	-0.690552178034185
bnid1754 bnid1754	-0.768309368438705
bnid1755 bnid1755	0.875215079895339
bnid1756 bnid1756	0.590839412407275
bnid1757 bnid1757	-1.71707011268291
bnid1758 bnid1758	0.0111065172718733
bnid1759 bnid1759	-1.21372377804654
bnid1760 bnid1760	0.69852894237698
bnid1761 bnid1761	-1.42894603396579
bnid1762 bnid1762	-0.183433897188449
bnid1763 bnid1763	0.367458247900653
bnid1764 bnid1764	1.27707125484435
bnid1765 bnid1765	-0.0608481834825191
bnid1766 bnid1766	-0.443546247992922
bnid1767 bnid1767	-0.0585877185830327
bnid1768 bnid1768	-0.525942043519655
bnid1769 bnid1769	-1.58154236957724
bnid1770 bnid1770	-0.313706752785101
bnid1771 bnid1771	-0.63209308392326
bnid1772 bnid1772	1.86971531303637
bnid1773 bnid1773	0.0280625756974519
bnid1774 bnid1774	0.635630123179636
bnid1775 bnid1775	0.340152390464136
bnid1776 bnid1776	2.38131278213658
bnid1777 bnid1777	0.151992748577204
bnid1778 bnid1778	0.27276042304353
bnid1779 bnid1779	0.640985564276267
bnid1780 bnid1780	-1.27266341052951
bnid1781 bnid1781	-1.01457825890136
bnid1782 bnid1782	0.335118548743115
bnid1783 bnid1783	0.937132924859501
bnid1784 bnid1784	1.25638552754515
bnid1785 bnid1785	2.1443395312415
bnid1786 bnid1786	0.732844796914757
bnid1787 bnid1787	-0.266702550096405
bnid1788 bnid1788	-0.944467692281179
bnid1789 bnid1789	0.444674292147503
bnid1790 bnid1790	0.0348590727304103
bnid1791 bnid1791	-0.685838544317779
bnid1792 bnid1792	0.268653140524288
bnid1793 bnid1793	1.53316909058001
bnid1794 bnid1794	-0.381474998976972
bnid1795 bnid1795	1.09703997881421
bnid1796 bnid1796	-1.4923034049516
bnid1797 bnid1797	1.4664217511874
bnid1798 bnid1798	-0.0427800079388243
bnid1799 bnid1799	-0.545747167152117
bnid1800 bnid1800	-0.826079390526105
bnid1801 bnid1801	0.9676373205497
bnid1802 bnid1802	-0.312162572798799
bnid1803 bnid1803	1.26002186969299
bnid1804 bnid1804	0.939039016982181
bnid1805 bnid1805	0.289764204580391
bnid1806 bnid1806	-0.465300123585291
bnid1807 bnid1807	0.125464808017669
bnid1808 bnid1808	1.07652693230977
bnid1809 bnid1809	1.71299205918197
bnid1810 bnid1810	0.702253193355216
bnid1811 bnid1811	-0.601348001468053
bnid1812 bnid1812	-1.02198921551277
bnid1813 bnid1813	0.530798655321605
bnid1814 bnid1814	0.588037498518037
bnid1815 bnid1815	0.0734275890141229
bnid1816 bnid1816	1.29815602939086
bnid1817 bnid1817	-0.0983550162302292
bnid1818 bnid1818	1.45747767107386
bnid1819 bnid1819	-1.1905462874626
bnid1820 bnid1820	-2.33700764123903
bnid1821 bnid1821	-1.43959652589216
bnid1822 bnid1822	-0.0372880538153682
bnid1823 bnid1823	0.375223174908439
bnid1824 bnid1824	-0.296989983146702
bnid1825 bnid1825	1.41125500622466
bnid1826 bnid1826	-1.31819732767355
bnid1827 bnid1827	-1.06172200279211
bnid1828 bnid1828	-0.278538025093127
bnid1829 bnid1829	0.884634576184659
bnid1830 bnid1830	-0.182873362026699
bnid1831 bnid1831	-0.659571564475599
bnid1832 bnid1832	0.808981634738376
bnid1833 bnid1833	0.242169216621645
bnid1834 bnid1834	-0.864616326700223
bnid1835 bnid1835	-1.82688972866284
bnid1836 bnid1836	0.25534290011818
bnid1837 bnid1837	0.052983794149475
bnid1838 bnid1838	-0.0844878384700223
bnid1839 bnid1839	-2.02600637309946
bnid1840 bnid1840	0.413540365101865
bnid1841 bnid1841	2.66409379367396
bnid1842 bnid1842	0.532728536716893
bnid1843 bnid1843	-0.543304152213365
bnid1844 bnid1844	0.275220421937413
bnid1845 bnid1845	1.05711081157402
bnid1846 bnid1846	-0.315180751528287
bnid1847 bnid1847	-1.57559354421588
bnid1848 bnid1848	1.40455238527518
bnid1849 bnid1849	-0.287073887779373
bnid1850 bnid1850	-1.66178269466549
bnid1851 bnid1851	-0.15681148493524
bnid1852 bnid1852	-0.897491566053949
bnid1853 bnid1853	-2.03159823524997
bnid1854 bnid1854	-0.333263308541002
bnid1855 bnid1855	-0.890225680613213
bnid1856 bnid1856	0.772692884869302
bnid1857 bnid1857	-0.854486152037128
bnid1858 bnid1858	0.629021168446859
bnid1859 bnid1859	-0.887548357007202
bnid1860 bnid1860	-0.339755914241885
bnid1861 bnid1861	1.21153117638244
bnid1862 bnid1862	-1.19011494757602
bnid1863 bnid1863	1.14259586311346
bnid1864 bnid1864	2.18173493008414
bnid1865 bnid1865	1.58210406776719
bnid1866 bnid1866	0.12802268652919
bnid1867 bnid1867	-0.289192650870652
bnid1868 bnid1868	-0.689937562126077
bnid1869 bnid1869	-0.523887941262358
bnid1870 bnid1870	-1.72784303787924
bnid1871 bnid1871	0.575453993859154
bnid1872 bnid1872	-0.290077010055347
bnid1873 bnid1873	-0.97399632203778
bnid1874 bnid1874	-0.214966439209919
bnid1875 bnid1875	0.363912075378073
bnid1876 bnid1876	0.0754629553201099
bnid1877 bnid1877	0.11094680978456
bnid1878 bnid1878	2.38618686276115
bnid1879 bnid1879	-0.16071337172263
bnid1880 bnid1880	0.407151846648378
bnid1881 bnid1881	-1.29138906068144
bnid1882 bnid1882	0.409246824844321
bnid1883 bnid1883	1.43360290860363
bnid1884 bnid1884	-1.08510995072623
bnid1885 bnid1885	1.30827662910721
bnid1886 bnid1886	0.333285320980688
bnid1887 bnid1887	0.904767115884069
bnid1888 bnid1888	-1.32156211023762
bnid1889 bnid1889	-1.67304138619974
bnid1890 bnid1890	-0.203723335010067
bnid1891 bnid1891	0.442673209538579
bnid1892 bnid1892	0.379258941090143
bnid1893 bnid1893	0.800925330104936
bnid1894 bnid1894	-0.247260347069255
bnid1895 bnid1895	0.565138496456199
bnid1896 bnid1896	-1.25326632016819
bnid1897 bnid1897	-1.08125239660753
bnid1898 bnid1898	0.170462115011866
bnid1899 bnid1899	-1.63395021566597
bnid1900 bnid1900	-0.0876351830259968
bnid1901 bnid1901	0.843792828692687
bnid1902 bnid1902	-0.0706795987373215
bnid1903 bnid1903	-0.298895610039855
bnid1904 bnid1904	1.40239333061568
bnid1905 bnid1905	1.07662971801542
bnid1906 bnid1906	1.16023547825451
bnid1907 bnid1907	-2.01861473979691
bnid1908 bnid1908	0.0652822600524553
bnid1909 bnid1909	-0.10190739262299
bnid1910 bnid1910	1.61627740187952
bnid1911 bnid1911	-1.41159786551719
bnid1912 bnid1912	0.587790647157607
bnid1913 bnid1913	1.04276817439121
bnid1914 bnid1914	-1.33784712594479
bnid1915 bnid1915	-0.642623971823842
bnid1916 bnid1916	-0.00519192826474885
bnid1917 bnid1917	0.303106855173037
bnid1918 bnid1918	-0.420899683850242
bnid1919 bnid1919	1.87376569887407
bnid1920 bnid1920	0.171779082305325
bnid1921 bnid1921	0.205695079742282
bnid1922 bnid1922	0.0689137617583338
bnid1923 bnid1923	0.164311757486069
bnid1924 bnid1924	1.08848038120647
bnid1925 bnid1925	0.224555716088275
bnid1926 bnid1926	1.07745311270138
bnid1927 bnid1927	0.207278340036924
bnid1928 bnid1928	-1.01925006107012
bnid1929 bnid1929	0.272547948129223
bnid1930 bnid1930	-0.123712671745468
bnid1931 bnid1931	-0.757781329974005
bnid1932 bnid1932	-0.328673943078163
bnid1933 bnid1933	-0.125227186809516
bnid1934 bnid1934	0.506260374351967
bnid1935 bnid1935	-0.0758793219291295
bnid1936 bnid1936	0.307475757108475
bnid1937 bnid1937	-0.311112337044193
bnid1938 bnid1938	1.93444090028813
bnid1939 bnid1939	-0.583552060332507
bnid1940 bnid1940	1.1714636117117
bnid1941 bnid1941	-0.973187069206308
bnid1942 bnid1942	-1.02333427473506
bnid1943 bnid1943	-1.50664263844014
bnid1944 bnid1944	0.0121241026645087
bnid1945 bnid1945	-0.524091917895183
bnid1946 bnid1946	0.254477287871626
bnid1947 bnid1947	0.998291199930895
bnid1948 bnid1948	0.609185368550924
bnid1949 bnid1949	0.378734736277235
bnid1950 bnid1950	0.872296795749697
bnid1951 bnid1951	-1.48230251761229
bnid1952 bnid1952	1.683899146097
bnid1953 bnid1953	0.552797439758938
bnid1954 bnid1954	-0.0314700511744629
bnid1955 bnid1955	0.436853484403641
bnid1956 bnid1956	0.771336761147783
bnid1957 bnid1957	-0.973993226743757
bnid1958 bnid1958	0.0694788791832015
bnid1959 bnid1959	-2.90082175682998
bnid1960 bnid1960	0.14021215699904
bnid1961 bnid1961	0.136079090109984
bnid1962 bnid1962	1.02343932005174
bnid1963 bnid1963	-0.985815559306754
bnid1964 bnid1964	-0.536226347675784
bnid1965 bnid1965	-0.650796105626277
bnid1966 bnid1966	0.282030983435687
bnid1967 bnid1967	0.0644081996688007
bnid1968 bnid1968	0.794518471721502
bnid1969 bnid1969	-0.43952113428138
bnid1970 bnid1970	1.22275693839225
bnid1971 bnid1971	1.04587458612746
bnid1972 bnid1972	-0.642344675313178
bnid1973 bnid1973	0.554983357613522
bnid1974 bnid1974	0.676758234502545
bnid1975 bnid1975	0.70690637272787
bnid1976 bnid1976	0.177990315995294
bnid1977 bnid1977	-0.820015580463696
bnid1978 bnid1978	0.545108934019242
bnid1979 bnid1979	0.803144170067802
bnid1980 bnid1980	0.587344119594985
bnid1981 bnid1981	-0.77990172647074
bnid1982 bnid1982	0.663532596929534
bnid1983 bnid1983	-1.28575600477298
bnid1984 bnid1984	1.65810635359811
bnid1985 bnid1985	0.633900816493019
bnid1986 bnid1986	0.765542481971223
bnid1987 bnid1987	-0.180651611518542
bnid1988 bnid1988	0.256775967860471
bnid1989 bnid1989	-0.476508390853523
bnid1990 bnid1990	0.863127983834518
bnid1991 bnid1991	0.50359402400165
bnid1992 bnid1992	1.04948518091401
bnid1993 bnid1993	0.544760894657448
bnid1994 bnid1994	1.06629510955365
bnid1995 bnid1995	-0.593298565961264
bnid1996 bnid1996	0.0862707320791595
bnid1997 bnid1997	0.601169222775584
bnid1998 bnid1998	0.798955800156119
bnid1999 bnid1999	0.198258357413833
[truncated: 3,001 more rows]
